# Supplementary material for: Salicylic acid modulates levels of phosphoinositide dependent-phospholipase C substrates and products to remodel the Arabidopsis suspension cell transcriptome
Source: Front Plant Sci. 2014 Nov 11;5:608. doi: 10.3389/fpls.2014.00608 (PMC4227474; doi:10.3389/fpls.2014.00608)
Supplement: Supplementary file 1 [file Table1.XLSX]

## Sheet: Feuil1
Supplemental Table S1. A, List of SA-responsive genes. B, List of genes similarly regulated by SA and edelfosine. C, List of genes similarly regulated by SA and U73122. D, List of genes similarly regulated by SA, edelfosine and U73122
Columns A and B indicate the ID of the probe in the CATMA system; columns C to E the AGI correspodning to the probe; there can be more than 1 AGI if the probe is not specific.
Columns F, G and H give the Function, the Molecular Function and Biological Process associated with the gene.
The values are log2 of the ratio between the signal obtained in the condition indicated in "red" and that in the condition "indicated in "green".

## Sheet: A. SA
logRatio
	-2.5		-1.5	-1			1	1.5	2.5
								SA
								H2O
ID	ID v6	At1v5	At2	At3	fonctionv5	Mol FoGO	BioProcGO	Rat
CATMA4A26470	CATMA4OA26470F1	AT4G24780			pectate lyase family protein	biological process unknown	lyase activity	-3.01613
CATMA4A40730	CATMA4OA40730R1	AT4G39320			microtubule-associated protein-related	biological process unknown	molecular function unknown	-2.57499
CATMA1A65380	CATMA1OA65380F1	AT1G76160			SKS5 (SKU5 Similar 5); copper ion binding / oxidoreductase	biological process unknown	copper ion binding	-2.54629
CATMA4A23690	CATMA4OA23690R1	AT4G22010			SKS4 (SKU5 Similar 4); copper ion binding / oxidoreductase	biological process unknown	copper ion binding	-2.37147
CATMA3A16820	CATMA3OA16820F1	AT3G17390			MTO3 (S-adenosylmethionine synthase 3); methionine adenosyltransferase	S-adenosylmethionine biosynthetic process	methionine adenosyltransferase activity	-2.13254
CATMA1A03520	CATMA1OA03520F1	AT1G04680			pectate lyase family protein	biological process unknown	lyase activity	-2.12032
CATMA1A43260	CATMA1OA43260R1	AT1G52190			proton-dependent oligopeptide transport (POT) family protein	oligopeptide transport	transporter activity	-2.1037
CATMA4A31900	CATMA4OA31900F1	AT4G30290			ATXTH19 (XYLOGLUCAN ENDOTRANSGLUCOSYLASE/HYDROLASE 19); hydrolase, acting on glycosyl bonds	carbohydrate metabolic process	hydrolase activity, hydrolyzing O-glycosyl compounds	-2.09668
CATMA4A12530	CATMA4OA12530F1	AT4G12420			SKU5 (skewed 5); copper ion binding	biological process unknown	copper ion binding	-2.08475
CATMA1A53700	CATMA1OA53700R1	AT1G64390			endo-1,4-beta-glucanase, putative / cellulase, putative	carbohydrate metabolic process	catalytic activity	-2.08168
CATMA4A36740	CATMA4OA36740F1	AT4G34950			nodulin family protein	biological process unknown	acylphosphatase activity	-2.00924
CATMA1A28000	CATMA1OA28000F1	AT1G29980			unknown protein	biological process unknown		-1.99651
CATMA3A54980	CATMA3OA54980F1	AT3G61820			aspartyl protease family protein	proteolysis	aspartic-type endopeptidase activity	-1.93199
CATMA2A40200	CATMA2OA40200R1	AT2G41820			leucine-rich repeat transmembrane protein kinase, putative	protein amino acid phosphorylation	protein kinase activity	-1.89547
CATMA5A47480	CATMA5OA47480F1	AT5G51550			phosphate-responsive 1 family protein	biological process unknown	molecular function unknown	-1.82096
CATMA4A29890	CATMA4OA29890F1	AT4G28250			ATEXPB3 (ARABIDOPSIS THALIANA EXPANSIN B3)	cellulose and pectin-containing cell wall organization and biogenesis	molecular function unknown	-1.8159
CATMA5A21330	CATMA5OA21330R1	AT5G23860			TUB8 (tubulin beta-8)	microtubule-based process	GTPase activity	-1.81159
CATMA4A04010	CATMA4OA04010F1	AT4G03620			myosin heavy chain-related	biological process unknown	molecular function unknown	-1.8055
CATMA4A12870	CATMA4OA12870F1	AT4G12730			FLA2 (FLA2)	protein amino acid dephosphorylation	molecular function unknown	-1.79407
CATMA2B27340	CATMA2OB27340F1	AT2G28950			ATEXPA6 (ARABIDOPSIS THALIANA EXPANSIN A6)	cellulose and pectin-containing cell wall organization and biogenesis	molecular function unknown	-1.77994
CATMA4A39265	CATMA4OA39265R1	AT4G37750			ANT (AINTEGUMENTA); DNA binding / transcription factor	regulation of transcription, DNA-dependent	DNA binding	-1.77771
CATMA2A15970	CATMA2OA15970F1	AT2G17230			phosphate-responsive 1 family protein	biological process unknown	molecular function unknown	-1.7741
CATMA5A13625	CATMA5OA13625F1	AT5G15350			plastocyanin-like domain-containing protein	electron transport	copper ion binding	-1.76635
CATMA2A27200	CATMA2OA27200F1	AT2G28790			osmotin-like protein, putative	response to other organism	molecular function unknown	-1.75862
CATMA1A62500	CATMA1OA62500R1	AT1G73220			sugar transporter family protein	transport	transporter activity	-1.73816
CATMA2A29030	CATMA2OA29030R1	AT2G30780			pentatricopeptide (PPR) repeat-containing protein	biological process unknown	molecular function unknown	-1.73022
CATMA1A24995	CATMA1OA24995R1	AT1G26770			ATEXPA10 (ARABIDOPSIS THALIANA EXPANSIN A10)	cellulose and pectin-containing cell wall organization and biogenesis	molecular function unknown	-1.70435
CATMA4A39920	CATMA4OA39920F1	AT4G38400			ATEXLA2 (ARABIDOPSIS THALIANA EXPANSIN-LIKE A2)	cellulose and pectin-containing cell wall organization and biogenesis	molecular function unknown	-1.69862
CATMA2A39890	CATMA2OA39890F1	AT2G41480			peroxidase	electron transport	peroxidase activity	-1.68435
CATMA2A34810	CATMA2OA34810R1	AT2G36570			leucine-rich repeat transmembrane protein kinase, putative	protein amino acid phosphorylation	protein kinase activity	-1.66674
CATMA5A21870	CATMA5OA21870R1	AT5G24310			ABIL3 (ABL INTERACTOR-LIKE PROTEIN 3)	biological process unknown	molecular function unknown	-1.64988
CATMA2A04690	CATMA2OA04690F1	AT2G05920			subtilase family protein	proteolysis	subtilase activity	-1.64316
CATMA2B19700	CATMA2OB19700R1	AT2G21050			amino acid permease, putative	amino acid transport	transporter activity	-1.63297
CATMA1A54070	CATMA1OA54070F1	AT1G64760			glycosyl hydrolase family 17 protein	carbohydrate metabolic process	catalytic activity	-1.63065
CATMA5A60110	CATMA5OA60110R1	AT5G64680			unknown protein	biological process unknown	molecular function unknown	-1.57973
CATMA2A27830	CATMA2OC47486F1	AT2G29440			ATGSTU6 (GLUTATHIONE S-TRANSFERASE 24); glutathione transferase	cellular component organization and biogenesis	glutathione transferase activity	-1.54007
CATMA3A27260	CATMA3OA27260R1	AT3G27400			pectate lyase family protein	biological process unknown	pectate lyase activity	-1.50854
CATMA4A08890	CATMA4OA08890R1	AT4G08950			phosphate-responsive protein, putative (EXO)	biological process unknown	molecular function unknown	-1.49297
CATMA2A43870	CATMA2OA43870F1	AT2G45470			FLA8 (Arabinogalactan protein 8)	regulation of transcription, DNA-dependent	molecular function unknown	-1.49137
CATMA1A60700	CATMA1OA60700F1	AT1G71380			glycosyl hydrolase family 9 protein	carbohydrate metabolic process	catalytic activity	-1.47764
CATMA1A35650	CATMA1OA35650F1	AT1G41830			SKS6 (SKU5 Similar 6); pectinesterase	cellulose and pectin-containing cell wall organization and biogenesis	copper ion binding	-1.47381
CATMA5A41740	CATMA5OA41740R1	AT5G45750			AtRABA1c (Arabidopsis Rab GTPase homolog A1c); GTP binding	regulation of transcription, DNA-dependent	ATP binding	-1.47163
CATMA2A26940	CATMA2OA26940F1	AT2G28510			Dof-type zinc finger domain-containing protein	regulation of transcription	DNA binding	-1.46586
CATMA3A04940	CATMA3OA04940F1	AT3G05910			pectinacetylesterase, putative	biological process unknown	carboxylesterase activity	-1.45911
CATMA1A38720	CATMA1OA38720F1	AT1G47670			amino acid transporter family protein	amino acid transport	amino acid transmembrane transporter activity	-1.45367
CATMA2A35140	CATMA2OA35140F1	AT2G36870			xyloglucan:xyloglucosyl transferase, putative / xyloglucan endotransglycosylase, putative / endo-xyloglucan transferase, putative	carbohydrate metabolic process	hydrolase activity, hydrolyzing O-glycosyl compounds	-1.42795
CATMA2A15380	CATMA2OA15380F1	AT2G16660			nodulin family protein			-1.41183
CATMA1A57930	CATMA1OA57930F1	AT1G68560			ATXYL1/XYL1 (ALPHA-XYLOSIDASE 1); alpha-N-arabinofuranosidase/ hydrolase, hydrolyzing O-glycosyl compounds / xylan 1,4-beta-xylosidase	carbohydrate metabolic process	hydrolase activity, hydrolyzing O-glycosyl compounds	-1.41127
CATMA2A27910	CATMA2OA27910F1	AT2G29550			TUB7 (tubulin beta-7 chain)	microtubule-based process	GTPase activity	-1.40022
CATMA1A67170	CATMA1OA67170F1	AT1G78060			glycosyl hydrolase family 3 protein	carbohydrate metabolic process	hydrolase activity, hydrolyzing O-glycosyl compounds	-1.39763
CATMA5A35810	CATMA5OA35810F1	AT5G40150			peroxidase, putative	electron transport	peroxidase activity	-1.38906
CATMA5A12230	CATMA5OA12230R1	AT5G14000			ANAC084 (Arabidopsis NAC domain containing protein 84); transcription factor	multicellular organismal development	DNA binding	-1.38866
CATMA3A17620	CATMA3OA17620F1	AT3G18130			guanine nucleotide-binding family protein / activated protein kinase C receptor (RACK1)	biological process unknown	nucleotide binding	-1.38321
CATMA5A59630	CATMA5OA59630F1	AT5G64170			dentin sialophosphoprotein-related	biological process unknown	molecular function unknown	-1.38295
CATMA2A40710	CATMA2ON90545R1	AT2G42320	AT2G42330		nucleolar protein gar2-related, D111/G-patch domain-containing protein	biological process unknown	molecular function unknown	-1.38057
CATMA5A34920	CATMA5OA34920R1	AT5G39320			UDP-glucose 6-dehydrogenase, putative	electron transport	catalytic activity	-1.37603
CATMA3A07290	CATMA3OA07290R1	AT3G08030			unknown protein	biological process unknown	molecular function unknown	-1.37474
CATMA5A33100	CATMA5OA33100F1	AT5G37770			TCH2 (TOUCH 2); calcium ion binding	regulation of transcription	calcium ion binding	-1.36524
CATMA1A46460	CATMA1OA46460F1	AT1G55360			unknown protein	biological process unknown	molecular function unknown	-1.3646
CATMA3A43475	CATMA3OA43475R1	AT3G50410			OBP1 (OBF BINDING PROTEIN 1); DNA binding / transcription factor	regulation of transcription	DNA binding	-1.34688
CATMA3A22775	CATMA3OA22775F1	AT3G22840			ELIP1 (EARLY LIGHT-INDUCABLE PROTEIN); chlorophyll binding	biological process unknown	chlorophyll binding	-1.34034
CATMA1A62960	CATMA1OA62960R1	AT1G73640			AtRABA6a (Arabidopsis Rab GTPase homolog A6a); GTP binding	small GTPase mediated signal transduction	GTP binding	-1.33596
CATMA5A44050	CATMA5OA44050R1	AT5G48070			ATXTH20 (XYLOGLUCAN ENDOTRANSGLUCOSYLASE/HYDROLASE 20); hydrolase, acting on glycosyl bonds	carbohydrate metabolic process	hydrolase activity, hydrolyzing O-glycosyl compounds	-1.33526
CATMA1A64830	CATMA1OA64830F1	AT1G75500			nodulin MtN21 family protein	biological process unknown	molecular function unknown	-1.32846
CATMA4A37660	CATMA4OA37660F1	AT4G36010			pathogenesis-related thaumatin family protein	response to other organism	molecular function unknown	-1.32694
CATMA2A26650	CATMA2OA26650R1	AT2G28260			ATCNGC15 (cyclic nucleotide gated channel 15); calmodulin binding / cation channel/ cyclic nucleotide binding	ion transport	ion channel activity	-1.32651
CATMA3A55880	CATMA3OA55880R1	AT3G62720			ATXT1; UDP-xylosyltransferase/ transferase/ transferase, transferring glycosyl groups	polysaccharide biosynthetic process	transferase activity	-1.32533
CATMA3A12620	CATMA3OA12620R1	AT3G13470			chaperonin, putative	protein folding	protein binding	-1.322
CATMA1A02680	CATMA1OA02680F1	AT1G03820			unknown protein	biological process unknown	molecular function unknown	-1.31618
CATMA1A15490	CATMA1OA15490R1	AT1G16520			unknown protein	regulation of transcription, DNA-dependent	molecular function unknown	-1.30729
CATMA3A25490	CATMA3OA25490R1	AT3G25710			basic helix-loop-helix (bHLH) family protein	regulation of transcription	DNA binding	-1.30584
CATMA2A38800	CATMA2OA38800R1	AT2G40480			unknown protein		molecular function unknown	-1.26896
CATMA4A22390	CATMA4OA22390R1	AT4G20890			TUB9 (tubulin beta-9 chain); structural molecule	microtubule-based process	GTPase activity	-1.26774
CATMA2A32210	CATMA2OA32210F1	AT2G34080			cysteine proteinase, putative	proteolysis	cysteine-type endopeptidase activity	-1.26518
CATMA2A32650	CATMA2OA32650F1	AT2G34510			unknown protein	biological process unknown	molecular function unknown	-1.26295
CATMA1A42760	CATMA1OA42760F1	AT1G51630			unknown protein	biological process unknown	molecular function unknown	-1.26138
CATMA1A43530	CATMA1OA43530R1	AT1G52470			unknown protein	biological process unknown	molecular function unknown	-1.24852
CATMA5A07520	CATMA5OA07520R1	AT5G08260			SCPL35 (serine carboxypeptidase-like 35); serine carboxypeptidase	proteolysis	serine carboxypeptidase activity	-1.24596
CATMA4A22385	CATMA4OA22385F1	AT4G20880			ethylene-responsive nuclear protein / ethylene-regulated nuclear protein (ERT2)	carbohydrate metabolic process	catalytic activity	-1.2456
CATMA3A18980	CATMA3OA18980R1	AT3G19370			unknown protein	protein folding	heat shock protein binding	-1.24446
CATMA1A04710	CATMA1OA04710R1	AT1G05710			ethylene-responsive protein, putative	response to ethylene stimulus	transcription factor activity	-1.23957
CATMA1A58910	CATMA1OA58910R1	AT1G69580			transcription factor	regulation of transcription	DNA binding	-1.23078
CATMA3A27920	CATMA3OA27920F1	AT3G28150			unknown protein	biological process unknown	hydrolase activity	-1.22715
CATMA3A44650	CATMA3OA44650R1	AT3G51670			SEC14 cytosolic factor family protein / phosphoglyceride transfer family protein	transport	transporter activity	-1.21914
CATMA4A32050	CATMA4OA32050F1	AT4G30440			GAE1 (UDP-D-GLUCURONATE 4-EPIMERASE 1); UDP-glucuronate 4-epimerase/ catalytic	carbohydrate metabolic process	catalytic activity	-1.21742
CATMA2A40990	CATMA2OA40990F1	AT2G42570			unknown protein	biological process unknown	protein kinase activity	-1.21571
CATMA3A56310	CATMA3OA56310F1	AT3G63120			CYCP1;1 (cyclin p1;1); cyclin-dependent protein kinase	regulation of cell cycle	cyclin-dependent protein kinase activity	-1.21179
CATMA5A08637	CATMA5OA08637R1	AT5G09870			CESA5 (CELLULOSE SYNTHASE 5); transferase, transferring glycosyl groups	cellulose and pectin-containing cell wall biogenesis	protein binding	-1.20387
CATMA5A44430	CATMA5OA44430F1	AT5G48450			SKS3 (SKU5 Similar 3); copper ion binding	biological process unknown	copper ion binding	-1.19383
CATMA4A34530	CATMA4OA34530R1	AT4G32800			AP2 domain-containing transcription factor TINY, putative	regulation of transcription, DNA-dependent	DNA binding	-1.18999
CATMA5A21540	CATMA5OA21540R1	AT5G24010			protein kinase family protein	protein amino acid phosphorylation	protein kinase activity	-1.18609
CATMA2A29240	CATMA2OA29240F1	AT2G31070			TCP10 (TCP domain protein 10); transcription factor	regulation of transcription	transcription factor activity	-1.1839
CATMA2A19700	CATMA2OA19700R1	AT2G21050			amino acid permease, putative	amino acid transport	transporter activity	-1.17758
CATMA5A22230	CATMA5OA22230F1	AT5G24600			unknown protein	biological process unknown		-1.17451
CATMA3A13580	CATMA3OA13580F1	AT3G14310			ATPME3 (Arabidopsis thaliana pectin methylesterase 3)	cell wall modification	enzyme inhibitor activity	-1.16988
CATMA3A08400	CATMA3OA08400F1	AT3G09540			pectate lyase family protein	N-terminal protein myristoylation	lyase activity	-1.16941
CATMA5A01570	CATMA5OA01570F1	AT5G02490			heat shock cognate 70 kDa protein 2 (HSC70-2) (HSP70-2)	protein folding	ATP binding	-1.16254
CATMA1A37610	CATMA1OA37610F1	AT1G44110			CYCA1;1 (CYCLIN A1;1); cyclin-dependent protein kinase regulator	regulation of cell cycle	cyclin-dependent protein kinase regulator activity	-1.16016
CATMA1A22146	CATMA1OA22146F1	AT1G23080			PIN7 (PIN-FORMED 7)	auxin polar transport	transporter activity	-1.14803
CATMA3A09440	CATMA3OA09440R1	AT3G10440			unknown protein	meiotic chromosome segregation	molecular function unknown	-1.14754
CATMA3A47730	CATMA3OA47730R1	AT3G54810			BME3/BME3-ZF (BLUE MICROPLYLAR END3); transcription factor	regulation of transcription, DNA-dependent	transcription factor activity	-1.14611
CATMA2A00660	CATMA2OA00660F1	AT2G01610			invertase/pectin methylesterase inhibitor family protein	biological process unknown	enzyme inhibitor activity	-1.1454
CATMA3A17550	CATMA3OA17550R1	AT3G18080			glycosyl hydrolase family 1 protein	carbohydrate metabolic process	catalytic activity	-1.14515
CATMA1A33270	CATMA1OA33270R1	AT1G35140			PHI-1 (PHOSPHATE-INDUCED 1)	biological process unknown	molecular function unknown	-1.14428
CATMA5A04960	CATMA5OA04960F1	AT5G05790			myb family transcription factor	regulation of transcription	DNA binding	-1.1438
CATMA4A27320	CATMA4OA27320R1	AT4G25630			FIB2 (FIBRILLARIN 2)	RNA methylation	RNA binding	-1.14116
CATMA3A05990	CATMA3OA05990F1	AT3G06770			glycoside hydrolase family 28 protein / polygalacturonase (pectinase) family protein	carbohydrate metabolic process	polygalacturonase activity	-1.1362
CATMA2A24190	CATMA2OA24190R1	AT2G25790			leucine-rich repeat transmembrane protein kinase, putative	protein amino acid phosphorylation	protein kinase activity	-1.13602
CATMA2A00820	CATMA2OA00820R1	AT2G01760			ARR14 (ARABIDOPSIS RESPONSE REGULATOR 14); transcription factor/ two-component response regulator	two-component signal transduction system (phosphorelay)	two-component response regulator activity	-1.13513
CATMA2A00680	CATMA2OA00680F1	AT2G01630			glycosyl hydrolase family 17 protein / beta-1,3-glucanase, putative	carbohydrate metabolic process	catalytic activity	-1.1252
CATMA1A03260	CATMA1OA03260R1	AT1G04430			dehydration-responsive protein-related	biological process unknown	transcription factor activity	-1.12419
CATMA1A44930	CATMA1OA44930R1	AT1G53830			ATPME2 (Arabidopsis thaliana pectin methylesterase 2)	cell wall modification	enzyme inhibitor activity	-1.12392
CATMA5A32270	CATMA5OA32270F1	AT5G37010			unknown protein	N-terminal protein myristoylation	molecular function unknown	-1.11428
CATMA4A11580	CATMA4OA11580F1	AT4G11450			unknown protein	biological process unknown		-1.10665
CATMA1A25070	CATMA1OA25070F1	AT1G26850			dehydration-responsive family protein	exocytosis	protein binding	-1.09858
CATMA3A45410	CATMA3OA45410F1	AT3G52500			aspartyl protease family protein	proteolysis	aspartic-type endopeptidase activity	-1.09576
CATMA5A42276	CATMA5OA42276F1	AT5G46290			KAS I (3-KETOACYL-ACYL CARRIER PROTEIN SYNTHASE I); fatty-acid synthase	metabolic process	catalytic activity	-1.09294
CATMA5A10540	CATMA5OA10540R1	AT5G11740			AGP15 (ARABINOGALACTAN PROTEIN 15)	transport	molecular function unknown	-1.09161
CATMA5A62810	CATMA5OA62810F1	AT5G67360			ARA12; subtilase	proteolysis	subtilase activity	-1.09113
CATMA5A04380	CATMA5OA04380R1	AT5G05180			unknown protein	biological process unknown	transporter activity	-1.08509
CATMA5A01950	CATMA5OA01950R1	AT5G02870			60S ribosomal protein L4/L1 (RPL4D)	translation	structural constituent of ribosome	-1.08055
CATMA1A26460	CATMA1OA26460F1	AT1G28290			pollen Ole e 1 allergen and extensin family protein	biological process unknown	structural constituent of cell wall	-1.07339
CATMA5A49720	CATMA5OA49720R1	AT5G53830			VQ motif-containing protein	biological process unknown	molecular function unknown	-1.0614
CATMA5A11490	CATMA5OA11490F1	AT5G13290			protein kinase family protein	protein amino acid phosphorylation	protein kinase activity	-1.05918
CATMA2A21020	CATMA2OA21020F1	AT2G22500			mitochondrial substrate carrier family protein	transport	transporter activity	-1.05626
CATMA5A48280	CATMA5OA48280F1	AT5G52390			photoassimilate-responsive protein, putative	biological process unknown	molecular function unknown	-1.0544
CATMA3A42250	CATMA3OA42250R1	AT3G49220			pectinesterase family protein	cell wall modification	enzyme inhibitor activity	-1.04461
CATMA1A59990	CATMA1OA59990F1	AT1G70710			CEL1 (cellulase 1); hydrolase, hydrolyzing O-glycosyl compounds	carbohydrate metabolic process	catalytic activity	-1.04429
CATMA1A61835	CATMA1OA61835F1	AT1G72610			GLP1 (GERMIN-LIKE PROTEIN 1); manganese ion binding / metal ion binding / nutrient reservoir	biological process unknown	manganese ion binding	-1.04263
CATMA1A14070	CATMA1OA14070R1	AT1G15080			ATPAP2 (PHOSPHATIDIC ACID PHOSPHATASE 2); phosphatidate phosphatase	metabolic process	catalytic activity	-1.03801
CATMA5A22810	CATMA5OA22810F1	AT5G25100			endomembrane protein 70, putative	biological process unknown	ATP binding	-1.03512
CATMA5A11030	CATMA5OA11030F1	AT5G12250			TUB6 (BETA-6 TUBULIN)	microtubule-based process	GTPase activity	-1.03117
CATMA2A42950	CATMA2OA42950R1	AT2G44500			unknown protein	biological process unknown	molecular function unknown	-1.02814
CATMA1A49070	CATMA1OA49070F1	AT1G60030			xanthine/uracil permease family protein	transport	transporter activity	-1.02749
CATMA5A58490	CATMA5OA58490F1	AT5G62940			Dof-type zinc finger domain-containing protein	regulation of transcription	DNA binding	-1.02415
CATMA5A46400	CATMA5OA46400F1	AT5G50420			unknown protein	biological process unknown	molecular function unknown	-1.02057
CATMA3A28010	CATMA3OA28010R1	AT3G28180			ATCSLC04 (Cellulose synthase-like C4); transferase, transferring glycosyl groups	biological process unknown	transferase activity, transferring glycosyl groups	-1.01972
CATMA3A11470	CATMA3OA11470R1	AT3G12530			unknown protein	DNA replication	molecular function unknown	-1.01926
CATMA5A50990	CATMA5OA50990R1	AT5G55230			ATMAP65-1 (MICROTUBULE-ASSOCIATED PROTEINS 65-1); microtubule binding	cytokinesis	microtubule binding	-1.01723
CATMA4A39550	CATMA4OA39550F1	AT4G38050			permease	transport	transporter activity	-1.0168
CATMA4A29470	CATMA4OA29470F1	AT4G27840			unknown protein	transport	molecular function unknown	-1.01272
CATMA3A06780	CATMA3OA06780F1	AT3G07540			formin homology 2 domain-containing protein / FH2 domain-containing protein	cellular component organization and biogenesis	actin binding	-1.01116
CATMA2A32790	CATMA2OA32790F1	AT2G34680			AIR9 (Auxin-Induced in Root cultures 9); protein binding	ubiquitin-dependent protein catabolic process	protein binding	-1.00909
CATMA4A28350	CATMA4OA28350F1	AT4G26760			microtubule associated protein (MAP65/ASE1) family protein	biological process unknown	molecular function unknown	-1.00531
CATMA1A67220	CATMA1OA67220R1	AT1G78100			F-box family protein	biological process unknown	molecular function unknown	-0.998236
CATMA4A03440	CATMA4OA03440R1	AT4G03100			rac GTPase activating protein, putative	signal transduction	Rac GTPase activator activity	-0.995551
CATMA4A02425	CATMA4ON94164F1	AT4G02140	AT4G02150		unknown protein, ATIMPALPHA3/MOS6; protein transporter	biological process unknown	molecular function unknown	-0.992477
CATMA5A07650	CATMA5OA07650F1	AT5G08370			ATAGAL2 (ARABIDOPSIS THALIANA ALPHA-GALACTOSIDASE 2); alpha-galactosidase	carbohydrate metabolic process	catalytic activity	-0.992301
CATMA4A14130	CATMA4OA14130F1	AT4G13930			SHM4 (SERINE HYDROXYMETHYLTRANSFERASE 4); glycine hydroxymethyltransferase	glycine metabolic process	catalytic activity	-0.991632
CATMA5A19040	CATMA5OA19040R1	AT5G20540			ATBRXL4/BRX-LIKE4 (BREVIS RADIX-LIKE 4)	biological process unknown	molecular function unknown	-0.991386
CATMA2A00870	CATMA2OA00870F1	AT2G01820			leucine-rich repeat protein kinase, putative	protein amino acid phosphorylation	protein kinase activity	-0.990095
CATMA3A23770	CATMA3OA23770F1	AT3G23810			SAHH2 (S-ADENOSYL-L-HOMOCYSTEINE (SAH) HYDROLASE 2); adenosylhomocysteinase	one-carbon compound metabolic process	catalytic activity	-0.986953
CATMA3A15645	CATMA3OA15645R1	AT3G16240			DELTA-TIP (delta tonoplast integral protein); water channel	transport	transporter activity	-0.984978
CATMA1A06872	CATMA1OA06872F1	AT1G07880			ATMPK13 (ARABIDOPSIS THALIANA MAP KINASE 13); MAP kinase/ kinase	protein amino acid phosphorylation	protein kinase activity	-0.982787
CATMA1A22090	CATMA1OB22090R1	AT1G23030			armadillo/beta-catenin repeat family protein / U-box domain-containing protein	protein ubiquitination	ubiquitin-protein ligase activity	-0.982651
CATMA1A50680	CATMA1OA50680F1	AT1G61580			ARP2/RPL3B (ARABIDOPSIS RIBOSOMAL PROTEIN 2); structural constituent of ribosome	translation	structural constituent of ribosome	-0.980388
CATMA5A42710	CATMA5OA42710R1	AT5G46700			TRN2 (TORNADO 2)	aging	molecular function unknown	-0.971523
CATMA4A14135	CATMA4OA14135R1	AT4G13940			HOG1 (HOMOLOGY-DEPENDENT GENE SILENCING 1)	one-carbon compound metabolic process	catalytic activity	-0.970611
CATMA4A30980	CATMA4OA30980R1	AT4G29340			PRF4 (PROFILIN 4); actin binding	cytoskeleton organization and biogenesis	actin binding	-0.970298
CATMA3A47740	CATMA3OA47740R1	AT3G54820			PIP2;5/PIP2D (plasma membrane intrinsic protein 2;5); water channel	transport	transporter activity	-0.96066
CATMA1A07495	CATMA1OA07495F1	AT1G08560			SYP111 (syntaxin 111); t-SNARE	intracellular protein transport	SNAP receptor activity	-0.958319
CATMA2A32430	CATMA2OA32430F1	AT2G34300			dehydration-responsive protein-related	biological process unknown	transporter activity	-0.95619
CATMA5A05020	CATMA5OA05020F1	AT5G05840			unknown protein	biological process unknown	molecular function unknown	-0.955614
CATMA2A37680	CATMA2OA37680R1	AT2G39420			esterase/lipase/thioesterase family protein	biological process unknown	catalytic activity	-0.953952
CATMA2A31560	CATMA2OA31560F1	AT2G33400			unknown protein	biological process unknown	molecular function unknown	-0.951026
CATMA1A59560	CATMA1OA59560F1	AT1G70280			NHL repeat-containing protein	potassium ion transport	potassium ion transmembrane transporter activity	-0.950733
CATMA1A51470	CATMA1OA51470R1	AT1G62330			unknown protein	biological process unknown	molecular function unknown	-0.949955
CATMA5A62740	CATMA5OA62740F1	AT5G67270			ATEB1C (MICROTUBULE END BINDING PROTEIN 1); microtubule binding	biological process unknown	microtubule binding	-0.944429
CATMA5A21640	CATMA5OA21640R1	AT5G24105			AGP41	biological process unknown	molecular function unknown	-0.942301
CATMA1A33930	CATMA1OA33930F1	AT1G35780			unknown protein	biological process unknown	molecular function unknown	-0.941374
CATMA1A31160	CATMA1OA31160F1	AT1G32860			glycosyl hydrolase family 17 protein	carbohydrate metabolic process	catalytic activity	-0.940522
CATMA5A13900	CATMA5OA13900R1	AT5G15650			RGP2 (Reversibly glycosylated polypeptide-3); DNA binding / alpha-1,4-glucan-protein synthase (UDP-forming)	cellulose biosynthetic process	alpha-1,4-glucan-protein synthase (UDP-forming) activity	-0.93931
CATMA2A17780	CATMA2OA17780F1	AT2G19170			SLP3 (Subtilisin-like serine protease 3); subtilase	proteolysis	serine-type endopeptidase activity	-0.938005
CATMA1A03640	CATMA1OA03640F1	AT1G04820			TUA4 (tubulin alpha-4 chain)	microtubule-based process	GTPase activity	-0.937398
CATMA3A27770	CATMA3ON94516R1	AT3G27970			exonuclease	biological process unknown	nucleic acid binding	-0.936265
CATMA4A33345	CATMA4OA33345F1	AT4G31700			RPS6 (RIBOSOMAL PROTEIN S6)	translation	structural constituent of ribosome	-0.935562
CATMA2A27835	CATMA2OA27835F1	AT2G29450			ATGSTU5 (Arabidopsis thaliana Glutathione S-transferase (class tau) 5); glutathione transferase	metabolic process	glutathione transferase activity	-0.935147
CATMA5A08615	CATMA5OA08615R1	AT5G09810			ACT7 (actin 7)	defense response	protein binding	-0.932197
CATMA5A38510	CATMA5OA38510R1	AT5G42720			glycosyl hydrolase family 17 protein	carbohydrate metabolic process	catalytic activity	-0.930713
CATMA3A41570	CATMA3OA41570F1	AT3G48610			phosphoesterase family protein	autophagy	hydrolase activity, acting on ester bonds	-0.929897
CATMA3A06080	CATMA3OA06080R1	AT3G06890			unknown protein	biological process unknown	molecular function unknown	-0.929776
CATMA5A22520	CATMA5OA22520R1	AT5G24820			aspartyl protease family protein	proteolysis	aspartic-type endopeptidase activity	-0.927114
CATMA5A51780	CATMA5OA51780R1	AT5G56010			HSP81-3 (Heat shock protein 81-3); ATP binding	protein folding	ATP binding	-0.9253
CATMA3A07450	CATMA3OA07450R1	AT3G08630			unknown protein	biological process unknown	molecular function unknown	-0.923111
CATMA5A36140	CATMA5OA36140R1	AT5G40480			EMB3012 (EMBRYO DEFECTIVE 3012)	embryonic development ending in seed dormancy	molecular function unknown	-0.922327
CATMA2A33330	CATMA2OA33330R1	AT2G35190			NPSN11 (NOVEL PLANT SNARE 11); protein transporter	biological process unknown	protein transporter activity	-0.922176
CATMA3A47210	CATMA3OA47210F1	AT3G54260			unknown protein	biological process unknown	binding	-0.918432
CATMA2A29630	CATMA2OA29630F1	AT2G31400			pentatricopeptide (PPR) repeat-containing protein	small GTPase mediated signal transduction	GTP binding	-0.917047
CATMA5A21550	CATMA5OA21550F1	AT5G24030			C4-dicarboxylate transporter/malic acid transport family protein	biological process unknown	transporter activity	-0.915226
CATMA3A38990	CATMA3OA38990R1	AT3G45960			ATEXLA3 (ARABIDOPSIS THALIANA EXPANSIN-LIKE A3)	cellulose and pectin-containing cell wall organization and biogenesis	molecular function unknown	-0.915192
CATMA2A31180	CATMA2OA31180R1	AT2G32990			glycosyl hydrolase family 9 protein	carbohydrate metabolic process	catalytic activity	-0.912542
CATMA2A31740	CATMA2OA31740R1	AT2G33570			unknown protein	biological process unknown	molecular function unknown	-0.912183
CATMA5A52860	CATMA5OA52860R1	AT5G57130			protein binding	protein metabolic process	protein binding	-0.910251
CATMA3A06630	CATMA3OA06630F1	AT3G07410			AtRABA5b (Arabidopsis Rab GTPase homolog A5b); GTP binding	small GTPase mediated signal transduction	GTP binding	-0.909384
CATMA3A24616	CATMA3OA24616R1	AT3G24660			TMKL1 (TRANSMEMBRANE KINASE-LIKE 1); ATP binding / kinase/ protein serine/threonine kinase	protein amino acid phosphorylation	protein kinase activity	-0.908671
CATMA1A18330	CATMA1OA18330F1	AT1G19300			GATL1/GLZ1/PARVUS (Galacturonosyltransferase-like 1); polygalacturonate 4-alpha-galacturonosyltransferase/ transferase, transferring glycosyl groups / transferase, transferring hexosyl groups	xylem and phloem pattern formation	transferase activity, transferring glycosyl groups	-0.907979
CATMA1A27950	CATMA1ON95009R1	AT1G29950	AT1G29951, AT1G29952		transcription factor/ transcription regulator, unknown protein, unknown protein	regulation of transcription	transcription factor activity	-0.90721
CATMA1A08620	CATMA1OA08620F1	AT1G09780			2,3-biphosphoglycerate-independent phosphoglycerate mutase, putative / phosphoglyceromutase, putative	glucose catabolic process	catalytic activity	-0.906926
CATMA3A14710	CATMA3OA14710R1	AT3G15350			glycosyltransferase family 14 protein / core-2/I-branching enzyme family protein	carbohydrate biosynthetic process	acetylglucosaminyltransferaseactivity	-0.906433
CATMA5A60705	CATMA5OA60705F1	AT5G65310			ATHB5 (ARABIDOPSIS THALIANA HOMEOBOX PROTEIN 5)	regulation of transcription, DNA-dependent	DNA binding	-0.905677
CATMA4A13540	CATMA4OA13540F1	AT4G13370			unknown protein	biological process unknown	molecular function unknown	-0.905419
CATMA3A24970	CATMA3OA24970R1	AT3G25130			unknown protein	biological process unknown	molecular function unknown	-0.904537
CATMA3A44260	CATMA3OA44260R1	AT3G51280			male sterility MS5, putative	biological process unknown	binding	-0.903337
CATMA2A24970	CATMA2OA24970R1	AT2G26650	AT2G26640		AKT1 (ARABIDOPSIS K TRANSPORTER 1); cyclic nucleotide binding / inward rectifier potassium channel, beta-ketoacyl-CoA synthase, putative	ion transport	ion channel activity	-0.902721
CATMA2A22490	CATMA2OA22490F1	AT2G24150			HHP3 (heptahelical protein 3); receptor	response to hormone stimulus	receptor activity	-0.899663
CATMA1A33760	CATMA1OA33760R1	AT1G35550			elongation factor Tu C-terminal domain-containing protein	translational elongation	translation elongation factor activity	-0.89372
CATMA5A10580	CATMA5OA10580R1	AT5G11790			Ndr family protein	cell differentiation	molecular function unknown	-0.893037
CATMA3A02720	CATMA3OA02720R1	AT3G03780			AtMS2 (Arabidopsis thaliana methionine synthase 2); 5-methyltetrahydropteroyltriglutamate-homocysteine S-methyltransferase	amino acid biosynthetic process	5- methyltetrahydropteroyltriglutamate-homocysteine S-methyltransferase activity	-0.889146
CATMA1A65090	CATMA1OA65090R1	AT1G75800			pathogenesis-related thaumatin family protein	response to other organism	molecular function unknown	-0.888377
CATMA3A53820	CATMA3OA53820F1	AT3G60840			microtubule associated protein (MAP65/ASE1) family protein	isoprenoid biosynthetic process	diphosphomevalonate decarboxylase activity	-0.888122
CATMA5A51800	CATMA5OA51800R1	AT5G56030			HSP81-2 (EARLY-RESPONSIVE TO DEHYDRATION 8); ATP binding	protein folding	ATP binding	-0.887218
CATMA1A10190	CATMA1OA10190F1	AT1G11280			S-locus protein kinase, putative	electron transport	protein kinase activity	-0.886217
CATMA1A26580	CATMA1OA26580F1	AT1G28390			protein kinase family protein	protein amino acid phosphorylation	protein kinase activity	-0.884831
CATMA3A17460	CATMA3ON94452R1	AT3G18000	AT3G17998		NMT1 (N-METHYLTRANSFERASE 1); phosphoethanolamine N-methyltransferase, unknown protein	metabolic process	phosphoethanolamine N-methyltransferase activity	-0.882261
CATMA4A36760	CATMA4OA36760F1	AT4G34980			SLP2 (subtilisin-like serine protease 2); subtilase	proteolysis	subtilase activity	-0.878132
CATMA5A39280	CATMA5OA39280R1	AT5G43420			zinc finger (C3HC4-type RING finger) family protein	regulation of transcription, DNA-dependent	protein binding	-0.876357
CATMA5A40500	CATMA5OA40500F1	AT5G44670			unknown protein	biological process unknown		-0.868665
CATMA4A01930	CATMA4OA01930R1	AT4G01730			zinc finger (DHHC type) family protein	biological process unknown	zinc ion binding	-0.867271
CATMA5A24950	CATMA5OA24950R1	AT5G27560			unknown protein	biological process unknown	molecular function unknown	-0.86581
CATMA5A56600	CATMA5OA56600F1	AT5G60920			COB (COBRA)	electron transport	molecular function unknown	-0.863414
CATMA3A13520	CATMA3OA13520F1	AT3G14240			subtilase family protein	proteolysis	subtilase activity	-0.859286
CATMA1A37070	CATMA1OA37070F1	AT1G43710			EMB1075 (EMBRYO DEFECTIVE 1075); carboxy-lyase	amino acid metabolic process	catalytic activity	-0.858961
CATMA3A56320	CATMA3OA56320R1	AT3G63130			RANGAP1 (RAN GTPASE ACTIVATING PROTEIN 1); RAN GTPase activator	biological process unknown	RAN GTPase activator activity	-0.858882
CATMA3A04930	CATMA3OB04930F1	AT3G05900			neurofilament protein-related	biological process unknown	molecular function unknown	-0.858155
CATMA2B36420	CATMA2OB36420R1	AT2G38120			AUX1 (AUXIN RESISTANT 1); amino acid permease/ transporter	amino acid transport	transporter activity	-0.857876
CATMA2A40210	CATMA2OA40210F1	AT2G41830			cyclin-related	biological process unknown	binding	-0.857337
CATMA4A36827	CATMA4OA36827R1	AT4G35100			PIP3 (PLASMA MEMBRANE INTRINSIC PROTEIN 3); water channel	transport	transporter activity	-0.856244
CATMA4A40120	CATMA4OA40120F1	AT4G38660			thaumatin, putative	response to other organism	molecular function unknown	-0.856128
CATMA5A43320	CATMA5OA43320F1	AT5G47370			HAT2; transcription factor	transcription	DNA binding	-0.856012
CATMA3A12650	CATMA3OA12650R1	AT3G13510			unknown protein	biological process unknown	molecular function unknown	-0.854186
CATMA1A63360	CATMA1OA63360F1	AT1G74010			strictosidine synthase family protein	biosynthetic process	strictosidine synthase activity	-0.852477
CATMA5A19660	CATMA5OA19660R1	AT5G21105			L-ascorbate oxidase/ copper ion binding		copper ion binding	-0.852065
CATMA2A46280	CATMA2OA46280R1	AT2G47860			phototropic-responsive NPH3 family protein	response to light stimulus	signal transducer activity	-0.851306
CATMA4A10645	CATMA4OA10645R1	AT4G10610			RBP37 (RNA-BINDING PROTEIN 37); RNA binding	biological process unknown	nucleotide binding	-0.850238
CATMA4A23655	CATMA4OA23655F1	AT4G21960			PRXR1 (peroxidase 42); peroxidase	electron transport	peroxidase activity	-0.846814
CATMA2A34680	CATMA2OA34680R1	AT2G36420			unknown protein	biological process unknown	molecular function unknown	-0.846679
CATMA5A37820	CATMA5OA37820F1	AT5G42100			glycosyl hydrolase family 17 protein	carbohydrate metabolic process	catalytic activity	-0.846442
CATMA1A69730	CATMA1OA69730F1	AT1G80530			nodulin family protein	biological process unknown	molecular function unknown	-0.84518
CATMA3A28300	CATMA3OC57442F1	AT3G28420			unknown protein	biological process unknown	molecular function unknown	-0.844989
CATMA5A20125	CATMA5OA20125R1	AT5G22650			HD2B (HISTONE DEACETYLASE 2B)	regulation of transcription, DNA-dependent	DNA binding	-0.842532
CATMA2A31730	CATMA2OA31730F1	AT2G33560			spindle checkpoint protein-related	biological process unknown	molecular function unknown	-0.83969
CATMA5A51220	CATMA5OA51220R1	AT5G55480			glycerophosphoryl diester phosphodiesterase family protein	glycerol metabolic process	glycerophosphodiester phosphodiesterase activity	-0.838973
CATMA2A43290	CATMA2OA43290R1	AT2G44830			protein kinase, putative	protein amino acid phosphorylation	protein kinase activity	-0.838339
CATMA1A28670	CATMA1OA28670R1	AT1G30620			MUR4 (MURUS 4)	galactose metabolic process	catalytic activity	-0.838252
CATMA3A27840	CATMA3OA27840R1	AT3G28050			nodulin MtN21 family protein	biological process unknown	DNA binding	-0.83721
CATMA2A01780	CATMA2OA01780F1	AT2G02860			SUT2 (sucrose transporter 3); carbohydrate transporter/ sucrose:hydrogen symporter/ sugar porter	sucrose transport	sugar:hydrogen ion symporter activity	-0.836533
CATMA1A17240	CATMA1OA17240F1	AT1G18250			ATLP-1 (Arabidopsis thaumatin-like protein 1)	response to other organism	molecular function unknown	-0.833596
CATMA1A59920	CATMA1OA59920R1	AT1G70640			octicosapeptide/Phox/Bem1p (PB1) domain-containing protein	biological process unknown	molecular function unknown	-0.832789
CATMA1A30900	CATMA1OA30900F1	AT1G32500			ATNAP6 (NON-INTRINSIC ABC PROTEIN 6)	iron-sulfur cluster assembly	protein binding	-0.831912
CATMA3A03860	CATMA3OA03860R1	AT3G04840			40S ribosomal protein S3A (RPS3aA)	translation	structural constituent of ribosome	-0.830807
CATMA1A28740	CATMA1OA28740R1	AT1G30690			SEC14 cytosolic factor family protein / phosphoglyceride transfer family protein	transport	transporter activity	-0.82904
CATMA3A05570	CATMA3OA05570F1	AT3G06450			anion exchange family protein	anion transport	inorganic anion exchanger activity	-0.828904
CATMA5A09910	CATMA5OA09910F1	AT5G11150			ATVAMP713 (Arabidopsis thaliana vesicle-associated membrane protein 713)	transport	molecular function unknown	-0.828738
CATMA4A12670	CATMA4OA12670F1	AT4G12530			protease inhibitor/seed storage/lipid transfer protein (LTP) family protein	lipid transport	lipid binding	-0.825601
CATMA2A25560	CATMA2OA25560F1	AT2G27190			PAP1 (PURPLE ACID PHOSPHATASE 1); acid phosphatase/ protein serine/threonine phosphatase		acid phosphatase activity	-0.825392
CATMA1A62230	CATMA1OA62230F1	AT1G73010			phosphoric monoester hydrolase	metabolic process	phosphoric monoester hydrolase activity	-0.824039
CATMA5A28920	CATMA5OA28920F1	AT5G33300			chromosome-associated kinesin-related	biological process unknown	molecular function unknown	-0.823642
CATMA3A44680	CATMA3OA44680R1	AT3G51720			unknown protein	biological process unknown	molecular function unknown	-0.822772
CATMA1A44420	CATMA1OA44420F1	AT1G53380			unknown protein	biological process unknown	molecular function unknown	-0.82166
CATMA1A29860	CATMA1OA29860F1	AT1G31660			unknown protein	biological process unknown	molecular function unknown	-0.819533
CATMA5A05010	CATMA5OA05010R1	AT5G05830			zinc finger (C3HC4-type RING finger) family protein	biological process unknown	protein binding	-0.819502
CATMA1A55120	CATMA1OA55120R1	AT1G65840			ATPAO4 (POLYAMINE OXIDASE 4); amine oxidase	electron transport	amine oxidase activity	-0.819264
CATMA1A16520	CATMA1OA16520F1	AT1G17480			IQD7 (IQ-domain 7); calmodulin binding	biological process unknown	calmodulin binding	-0.819226
CATMA5A52820	CATMA5OA52820F1	AT5G57100			transporter-related	electron transport	monooxygenase activity	-0.818334
CATMA5A56130	CATMA5OA56130R1	AT5G60390			calmodulin binding / translation elongation factor	translational elongation	translation elongation factor activity	-0.817933
CATMA1A61060	CATMA1OA61060R1	AT1G71840			transducin family protein / WD-40 repeat family protein	biological process unknown	nucleotide binding	-0.817731
CATMA1A56350	CATMA1OA56350F1	AT1G67050			unknown protein	biological process unknown	molecular function unknown	-0.817231
CATMA2A29540	CATMA2OA29540R1	AT2G31335			unknown protein	biological process unknown	molecular function unknown	-0.816778
CATMA4A32410	CATMA4OA32410R1	AT4G30800			40S ribosomal protein S11 (RPS11B)	translation	structural constituent of ribosome	-0.81637
CATMA2A38100	CATMA2OA38100R1	AT2G39870			unknown protein	biological process unknown	molecular function unknown	-0.81597
CATMA3A24360	CATMA3OA24360F1	AT3G24480			leucine-rich repeat family protein / extensin family protein	biological process unknown	structural constituent of cell wall	-0.814616
CATMA3A44850	CATMA3OA44850F1	AT3G51950			RNA binding	biological process unknown	nucleotide binding	-0.814128
CATMA4A37030	CATMA4OA37030F1	AT4G35300			TMT2 (TONOPLAST MONOSACCHARIDE TRANSPORTER2); carbohydrate transporter/ nucleoside transporter/ sugar porter	transport	transporter activity	-0.813778
CATMA4A40743	CATMA4OA40743R1	AT4G39350			CESA2 (CELLULOSE SYNTHASE 2); cellulose synthase/ transferase, transferring glycosyl groups	cellulose and pectin-containing primary cell wall biogenesis	protein binding	-0.809604
CATMA4A26530	CATMA4OA26530F1	AT4G24830			arginosuccinate synthase family	arginine biosynthetic process	argininosuccinate synthase activity	-0.809351
CATMA1A67690	CATMA1OA67690R1	AT1G78630			EMB1473 (EMBRYO DEFECTIVE 1473); structural constituent of ribosome	translation	structural constituent of ribosome	-0.808644
CATMA5A19900	CATMA5OA19900F1	AT5G22440			60S ribosomal protein L10A (RPL10aC)	translation	structural constituent of ribosome	-0.808536
CATMA3A40690	CATMA3OA40690R1	AT3G47690			ATEB1A (Arabidopsis thaliana Microtubule End Binding Protein EB1A); microtubule binding	biological process unknown	microtubule binding	-0.805758
CATMA1A44170	CATMA1OA44170R1	AT1G53140			dynamin family protein	biological process unknown	GTPase activity	-0.804977
CATMA1A67600	CATMA1OA67600F1	AT1G78530			protein kinase family protein	protein amino acid phosphorylation	protein kinase activity	-0.802201
CATMA3A12350	CATMA3OA12350R1	AT3G13230			nucleic acid binding	biological process unknown	RNA binding	-0.801993
CATMA3A42710	CATMA3OA42710R1	AT3G49670			BAM2 (big apical meristem 2); ATP binding / protein serine/threonine kinase	protein amino acid phosphorylation	protein kinase activity	-0.801792
CATMA1A01650	CATMA1OA01650R1	AT1G02690			importin alpha-2 subunit, putative	protein import into nucleus	binding	-0.801187
CATMA4A28280	CATMA4ON90140F1	AT4G26690	AT4G26680		MRH5/SHV3 (morphogenesis of root hair 5); glycerophosphodiester phosphodiesterase/ kinase, pentatricopeptide (PPR) repeat-containing protein	glycerol metabolic process	glycerophosphodiester phosphodiesterase activity	-0.800321
CATMA3A52910	CATMA3OA52910F1	AT3G59890			dihydrodipicolinate reductase family protein	metabolic process	catalytic activity	-0.797948
CATMA5A55720	CATMA5OA55720F1	AT5G59970			histone H4	nucleosome assembly	DNA binding	-0.797797
CATMA1A51920	CATMA1OA51920R1	AT1G62790			protease inhibitor/seed storage/lipid transfer protein (LTP) family protein	lipid transport	lipid binding	-0.796625
CATMA5A03340	CATMA5OA03340F1	AT5G04160			phosphate translocator-related	biological process unknown	organic anion transmembrane transporter activity	-0.79551
CATMA3A50145	CATMA3OA50145F1	AT3G57150			NAP57 (ARABIDOPSIS THALIANA HOMOLOGUE OF NAP57)	tRNA pseudouridine synthesis	RNA binding	-0.794865
CATMA3A46990	CATMA3OA46990F1	AT3G54040			photoassimilate-responsive protein-related	biological process unknown	molecular function unknown	-0.794469
CATMA4A19060	CATMA4OA19060F1	AT4G18030			dehydration-responsive family protein	biological process unknown	solute:hydrogen antiporter activity	-0.794299
CATMA4A29370	CATMA4OA29370F1	AT4G27730			ATOPT6 (oligopeptide transporter 6); oligopeptide transporter	biological process unknown	oligopeptide transporter activity	-0.793428
CATMA1A16390	CATMA1OA16390R1	AT1G17360			COP1-interacting protein-related	biological process unknown	molecular function unknown	-0.793099
CATMA1A55710	CATMA1OA55710R1	AT1G66430			pfkB-type carbohydrate kinase family protein	sucrose biosynthetic process	ribokinase activity	-0.792705
CATMA1A40950	CATMA1OA40950R1	AT1G49870			unknown protein	ATP-dependent proteolysis	ATP-dependent peptidase activity	-0.7917
CATMA3A23670	CATMA3OA23670R1	AT3G23730			xyloglucan:xyloglucosyl transferase, putative / xyloglucan endotransglycosylase, putative / endo-xyloglucan transferase, putative	carbohydrate metabolic process	hydrolase activity, hydrolyzing O-glycosyl compounds	-0.79163
CATMA1A26600	CATMA1OA26600F1	AT1G28400			unknown protein	biological process unknown	molecular function unknown	-0.790289
CATMA1A18850	CATMA1OA18850F1	AT1G19835			unknown protein	biological process unknown	molecular function unknown	-0.789428
CATMA1A13800	CATMA1OA13800F1	AT1G14770			unknown protein	biological process unknown	molecular function unknown	-0.788522
CATMA2A18310	CATMA2OA18310F1	AT2G19780			leucine-rich repeat family protein / extensin family protein	signal transduction	protein binding	-0.788344
CATMA2A32970	CATMA2OA32970F1	AT2G34850			MEE25 (maternal effect embryo arrest 25); catalytic	galactose metabolic process	catalytic activity	-0.787781
CATMA5A21860	CATMA5OA21860R1	AT5G24300			SSI (STARCH SYNTHASE I); transferase, transferring glycosyl groups	biosynthetic process	starch synthase activity	-0.787429
CATMA1B46590	CATMA1OB46590F1	AT1G55490			CPN60B (CHAPERONIN 60 BETA); ATP binding / protein binding / unfolded protein binding	protein folding	protein binding	-0.786926
CATMA5A52545	CATMA5OA52545F1	AT5G56760			AtSerat1;1 (SERINE ACETYLTRANSFERASE 52); serine O-acetyltransferase	cysteine biosynthetic process from serine	acyltransferase activity	-0.786858
CATMA4A39940	CATMA4OA39940R1	AT4G38420			SKS9 (SKU5 Similar 9); copper ion binding / oxidoreductase	biological process unknown	copper ion binding	-0.786137
CATMA2A45330	CATMA2OA45330F1	AT2G46890			unknown protein	lipid metabolic process	oxidoreductase activity, acting on the CH-CH group of donors	-0.786133
CATMA1A45760	CATMA1OA45760F1	AT1G54660			pseudogene			-0.784028
CATMA1A45790	CATMA1ON95118F1	AT1G54680	AT1G54690		unknown protein, histone H2A, putative	biological process unknown	molecular function unknown	-0.783497
CATMA3A15120	CATMA3OA15120F1	AT3G15720			glycoside hydrolase family 28 protein / polygalacturonase (pectinase) family protein	carbohydrate metabolic process	polygalacturonase activity	-0.782823
CATMA5A59580	CATMA5OA59580F1	AT5G64110			peroxidase, putative	electron transport	peroxidase activity	-0.782095
CATMA3A08830	CATMA3OA08830F1	AT3G09950			unknown protein	biological process unknown	molecular function unknown	-0.7783
CATMA2A24560	CATMA2OA24560F1	AT2G26180			IQD6 (IQ-domain 6); calmodulin binding	porphyrin biosynthetic process	calmodulin binding	-0.777369
CATMA1A58590	CATMA1OA58590F1	AT1G69295			beta-1,3-glucanase-related	biological process unknown	molecular function unknown	-0.775573
CATMA4A40620	CATMA4OA40620R1	AT4G39170			SEC14 cytosolic factor, putative / phosphoglyceride transfer protein, putative	transport	transporter activity	-0.77508
CATMA1A36910	CATMA1OA36910F1	AT1G43580			unknown protein	biological process unknown	molecular function unknown	-0.773688
CATMA2A25065	CATMA2OA25065R1	AT2G26760			cyclin-dependent protein kinase regulator	regulation of cell cycle	cyclin-dependent protein kinase regulator activity	-0.769066
CATMA3A07770	CATMA3OA07770F1	AT3G08943			pseudogene			-0.768716
CATMA2A25030	CATMA2OA25030R1	AT2G26710			BAS1 (PHYB ACTIVATION TAGGED SUPPRESSOR 1); oxygen binding	electron transport	monooxygenase activity	-0.768178
CATMA5A11500	CATMA5OA11500F1	AT5G13300			SFC (SCARFACE, VASCULAR NETWORK DEFECTIVE 3)	regulation of ARF GTPase activity	protein binding	-0.766499
CATMA1A25520	CATMA1OA25520R1	AT1G27290			unknown protein	biological process unknown	molecular function unknown	0.766182
C033	CATMACON93559F1	ATCG00160			unknown protein	translation	structural constituent of ribosome	0.767082
CATMA2Ctrl18	CATMA2OK00018R1			AT2G39725				0.768783
CATMA1A55460	CATMA1OA55460F1	AT1G66200			ATGSR2 (Arabidopsis thaliana glutamine synthase clone R2); glutamate-ammonia ligase	glutamine biosynthetic process	catalytic activity	0.771723
CATMA1A43273	CATMA1OA43273F1	AT1G52220			unknown protein	biological process unknown	molecular function unknown	0.773817
CATMA1A10550	CATMA1OA10550R1	AT1G11580			pectin methylesterase, putative	cell wall modification	enzyme inhibitor activity	0.773934
CATMA3A50000	CATMA3OA50000F1	AT3G57010			strictosidine synthase family protein	biosynthetic process	strictosidine synthase activity	0.774923
CATMA3A44140	CATMA3OA44140R1	AT3G51130			unknown protein	response to salt stress		0.775509
CATMA1A50750	CATMA1OA50750F1	AT1G61660			basic helix-loop-helix (bHLH) family protein	regulation of transcription	DNA binding	0.777095
CATMA1A69780	CATMA1OA69780R1	AT1G80580			ethylene-responsive element-binding family protein	regulation of transcription, DNA-dependent	DNA binding	0.7774
CATMA1A16530	CATMA1OA16530R1	AT1G17490			unknown protein	biological process unknown	molecular function unknown	0.77839
CATMA3A40150	CATMA3OA40150F1	AT3G47070			unknown protein	regulation of transcription, DNA-dependent	DNA binding	0.779384
CATMA2A12420	CATMA2OA12420R1	AT2G13800			ATSERK5 (SOMATIC EMBRYOGENESIS RECEPTOR LIKE KINASE 5); ATP binding / protein kinase/ transmembrane receptor protein serine/threonine kinase	protein amino acid phosphorylation	protein kinase activity	0.780124
CATMA3A43300	CATMA3OA43300R1	AT3G50260			ATERF#011/CEJ1 (COOPERATIVELY REGULATED BY ETHYLENE AND JASMONATE 1); DNA binding / transcription factor	regulation of transcription, DNA-dependent	DNA binding	0.782235
CATMA5A33680	CATMA5OA33680F1	AT5G38240			serine/threonine protein kinase, putative	protein amino acid phosphorylation	protein kinase activity	0.782515
CATMA3A47950	CATMA3OA47950F1	AT3G54960			ATPDIL1-3 (PDI-LIKE 1-3); thiol-disulfide exchange intermediate	cell redox homeostasis	isomerase activity	0.783979
CATMA3A10250	CATMA3OA10250R1	AT3G11230			yippee family protein	biological process unknown	molecular function unknown	0.78485
CATMA4A17400	CATMA4OA17400F1	AT4G16520			ATG8F (AUTOPHAGY 8F); microtubule binding	autophagy	microtubule binding	0.785824
CATMA4A36710	CATMA4OA36710R1	AT4G34920			1-phosphatidylinositol phosphodiesterase-related	signal transduction	phospholipase C activity	0.786282
CATMA2A44540	CATMA2OA44540R1	AT2G46150			unknown protein	biological process unknown	molecular function unknown	0.790022
CATMA1A09335	CATMA1OA09335F1	AT1G10500			ATCPISCA (CHLOROPLAST-LOCALIZED ISCA-LIKE PROTEIN); structural molecule	iron-sulfur cluster assembly	structural molecule activity	0.790364
CATMA1A08870	CATMA1OA08870R1	AT1G10010			AAP8 (amino acid permease 8); amino acid permease	protein amino acid phosphorylation	amino acid transmembrane transporter activity	0.791322
CATMA1A14230	CATMA1OA14230F1	AT1G15230			unknown protein	biological process unknown	molecular function unknown	0.795029
CATMA2A33560	CATMA2OA33560F1	AT2G35470			unknown protein	biological process unknown	molecular function unknown	0.79545
CATMA5A56140	CATMA5OA56140F1	AT5G60400			unknown protein	biological process unknown	molecular function unknown	0.796075
CATMA5A17650	CATMA5OA17650F1	AT5G19220			ADG2 (ADPG PYROPHOSPHORYLASE 2); glucose-1-phosphate adenylyltransferase	glycogen biosynthetic process	glucose-1-phosphate adenylyltransferase activity	0.798032
CATMA2A25005	CATMA2OA25005F1	AT2G26690			nitrate transporter (NTP2)	oligopeptide transport	transporter activity	0.800884
CATMA3A50150	CATMA3OA50150R1	AT3E49170			EUGENE prediction			0.801118
CATMA5A51870	CATMA5OA51870R1	AT5G56100			glycine-rich protein / oleosin	sequestering of lipid	molecular function unknown	0.803176
CATMA4A25030	CATMA4OA25030F1	AT4G23260			protein kinase family protein	protein amino acid phosphorylation	protein kinase activity	0.80417
CATMA1A42773	CATMA1OA42773R1	AT1G51650			ATP synthase epsilon chain, mitochondrial	ATP biosynthetic process	hydrogen ion transporting ATP synthase activity, rotational mechanism	0.805765
CATMA1A56210	CATMA1OA56210F1	AT1G66920			serine/threonine protein kinase, putative	protein amino acid phosphorylation	protein kinase activity	0.805894
CATMA1A21800	CATMA1OA21800R1	AT1G22750			unknown protein	biological process unknown	molecular function unknown	0.806862
CATMA2A25700	CATMA2OA25700F1	AT2G27310			F-box family protein	biological process unknown	molecular function unknown	0.807782
C085	CATMACON93563F1	ATCG00380			unknown protein	translation	RNA binding	0.809457
CATMA3A40860	CATMA3OA40860R1	AT3G47833			unknown protein	biological process unknown	molecular function unknown	0.811397
CATMA2A28746	CATMA2OA28746F1	AT2G30490			ATC4H (CINNAMATE-4-HYDROXYLASE)	electron transport	monooxygenase activity	0.812798
CATMA5A46160	CATMA5OA46160R1	AT5G50200			WR3 (WOUND-RESPONSIVE 3)	response to nitrate	nitrate transmembrane transporter activity	0.81377
CATMA3A13930	CATMA3OA13930R1	AT3G14610			CYP72A7 (cytochrome P450, family 72, subfamily A, polypeptide 7); oxygen binding	electron transport	monooxygenase activity	0.813963
CATMA2A37120	CATMA2OA37120F1	AT2G38860			YLS5 (yellow-leaf-specific gene 5)	response to salt stress	DNA binding	0.815593
CATMA1A54830	CATMA1OA54830R1	AT1G65490			unknown protein	biological process unknown	molecular function unknown	0.816138
CATMA1A56820	CATMA1OA56820R1	AT1G67480			kelch repeat-containing F-box family protein	biological process unknown	molecular function unknown	0.817996
CATMA3A09920	CATMA3OA09920R1	AT3G10860			ubiquinol-cytochrome C reductase complex ubiquinone-binding protein, putative / ubiquinol-cytochrome C reductase complex 8.2 kDa protein, putative	lipid transport	ubiquinol-cytochrome-c reductase activity	0.818108
CATMA4A41170	CATMA4OA41170F1	AT4G39780			AP2 domain-containing transcription factor, putative	regulation of transcription, DNA-dependent	DNA binding	0.818218
CATMA3A52530	CATMA3OA52530R1	AT3G59500			integral membrane HRF1 family protein			0.820674
CATMA5A44660	CATMA5OA44660F1	AT5G48657			defense protein-related	biological process unknown	molecular function unknown	0.821391
CATMA5A38813	CATMA5OA38813R1	AT5G42980			ATTRX3 (thioredoxin H-type 3); thiol-disulfide exchange intermediate	cell redox homeostasis	thiol-disulfide exchange intermediate activity	0.822067
CATMA3A50160	CATMA3OA50160F1	AT3G57160			unknown protein	biological process unknown	molecular function unknown	0.822151
CATMA3A49680	CATMA3OA49680F1	AT3G56710			SIB1 (SIGMA FACTOR BINDING PROTEIN 1); binding	biological process unknown	binding	0.822818
CATMA3A28380	CATMA3OA28380F1	AT3G28490			oxidoreductase, 2OG-Fe(II) oxygenase family protein	peptidyl-proline hydroxylation to 4-hydroxy-L-proline	oxidoreductase activity, acting on paired donors, with incorporation or reduction of molecular oxygen, 2-oxoglutarate as one donor, and incorporation of one atom each of oxygen into both donors	0.822907
CATMA5A49880	CATMA5OA49880R1	AT5G53970			aminotransferase, putative	amino acid and derivative metabolic process	catalytic activity	0.823273
CATMA1A13190	CATMA1OA13190F1	AT1G14200			zinc finger (C3HC4-type RING finger) family protein	biological process unknown	protein binding	0.825094
CATMA5A22200	CATMA5OA22200F1	AT5G24590			TIP (TCV-INTERACTING PROTEIN); transcription factor	multicellular organismal development	DNA binding	0.826511
CATMA1A42490	CATMA1ON92353F1	AT1G51402	AT1G51400		unknown protein, photosystem II 5 kD protein	tryptophan biosynthetic process	anthranilate phosphoribosyltransferase activity	0.828691
CATMA5A13000	CATMA5OA13000R1	AT5G14780			FDH (FORMATE DEHYDROGENASE); NAD binding / cofactor binding / oxidoreductase, acting on the CH-OH group of donors, NAD or NADP as acceptor	metabolic process	catalytic activity	0.829429
CATMA1A23400	CATMA1OA23400R1	AT1G24460			myosin-related	biological process unknown	molecular function unknown	0.829464
CATMA3A38630	CATMA3OA38630R1	AT3G45620			transducin family protein / WD-40 repeat family protein	biological process unknown	nucleotide binding	0.830687
CATMA1A02620	CATMA1OA02620R1	AT1G03770			protein binding / zinc ion binding	regulation of transcription, DNA-dependent	protein binding	0.830702
CATMA3A24096	CATMA3OA24096F1	AT3G24170			ATGR1; glutathione-disulfide reductase	electron transport	glutathione-disulfide reductase activity	0.831074
CATMA3A40240	CATMA3OA40240F1	AT3G47160			protein binding / zinc ion binding	biological process unknown	protein binding	0.831332
CATMA3A13510	CATMA3OA13510F1	AT3G14230			RAP2.2; DNA binding / transcription factor	regulation of transcription, DNA-dependent	DNA binding	0.832676
CATMA4A29930	CATMA4OA29930F1	AT4G28290			unknown protein	biological process unknown	molecular function unknown	0.837634
CATMA1A13385	CATMA1ON102122R1	AT1G14370	AT1G14380		APK2A (PROTEIN KINASE 2A); kinase, IQD28; calmodulin binding	protein amino acid phosphorylation	protein kinase activity	0.838424
CATMA3A06800	CATMA3OA06800F1	AT3G07560			APM2/PEX13 (ABERRANT PEROXISOME MORPHOLOGY 2); protein binding	fatty acid beta-oxidation	protein binding	0.843245
CATMA4A34400	CATMA4OA34400F1	AT4G32670			protein binding / zinc ion binding	defense response	protein binding	0.844956
CATMA2A00700	CATMA2OA00700F1	AT2G01650			PUX2 (PLANT UBX DOMAIN-CONTAINING PROTEIN 2); nucleic acid binding / zinc ion binding	biological process unknown	nucleic acid binding	0.846513
CATMA3A12090	CATMA3OA12090R1	AT3G13062			unknown protein	biological process unknown	molecular function unknown	0.846759
CATMA4A33440	CATMA4OA33440R1	AT4G31800			WRKY18 (WRKY DNA-binding protein 18); transcription factor	regulation of transcription, DNA-dependent	transcription factor activity	0.846803
CATMA1A55500	CATMA1OA55500F1	AT1G66240			ATX1; metal ion binding	metal ion transport	metal ion binding	0.847979
CATMA5A24040	CATMA5OA24040F1	AT5G26340			MSS1 (SUGAR TRANSPORT PROTEIN 13); carbohydrate transporter/ hexose:hydrogen symporter/ high-affinity hydrogen:glucose transporter/ sugar porter	transport	transporter activity	0.848043
CATMA2A37500	CATMA2OA37500R1	AT2G39270			adenylate kinase family protein	nucleobase, nucleoside, nucleotide and nucleic acid metabolic process	ATP binding	0.848749
CATMA3A09870	CATMA3OA09870F1	AT3G10815			zinc finger (C3HC4-type RING finger) family protein		protein binding	0.84885
CATMA3A51750	CATMA3OA51750F1	AT3G58750			CSY2 (CITRATE SYNTHASE 2); citrate (SI)-synthase	tricarboxylic acid cycle	citrate (SI)-synthase activity	0.850199
CATMA5A16580	CATMA5OA16580R1	AT5G18310			unknown protein	biological process unknown	molecular function unknown	0.850522
CATMA1A62970	CATMA1OA62970F1	AT1G73650			unknown protein	lipid metabolic process	oxidoreductase activity, acting on the CH-CH group of donors	0.85053
CATMA1A21785	CATMA1OA21785F1	AT1G22710			SUC2 (SUCROSE-PROTON SYMPORTER 2); carbohydrate transporter/ sucrose:hydrogen symporter/ sugar porter	transport	transporter activity	0.850811
CATMA5A59570	CATMA5OA59570R1	AT5G64090			unknown protein	biological process unknown	molecular function unknown	0.85118
CATMA3A13560	CATMA3OA13560F1	AT3G14280			unknown protein	biological process unknown	molecular function unknown	0.853237
CATMA1A15830	CATMA1OA15830F1	AT1G16840			unknown protein	biological process unknown	molecular function unknown	0.853885
CATMA3A51785	CATMA3OA51785R1	AT3G58780			SHP1 (SHATTERPROOF 1)	regulation of transcription, DNA-dependent	DNA binding	0.855873
CATMA3A41140	CATMA3OA41140R1	AT3G48140			senescence-associated protein, putative	leaf senescence	molecular function unknown	0.856007
CATMA3A44710	CATMA3OA44710F1	AT3G51750			unknown protein	biological process unknown	molecular function unknown	0.856402
CATMA2A15130	CATMA2OA15130F1	AT2G16310			pseudogene			0.856748
CATMA1A65580	CATMA1OA65580F1	AT1G76360			protein kinase, putative	protein amino acid phosphorylation	protein kinase activity	0.859226
CATMA3A11500	CATMA3OA11500F1	AT3G12545			lipid transfer protein-related	biological process unknown	molecular function unknown	0.859682
CATMA3A22365	CATMA3OA22365R1	AT3G22370			AOX1A (alternative oxidase 1A); alternative oxidase	electron transport	alternative oxidase activity	0.860538
CATMA1A32910	CATMA1OA32910R1	AT1G34580			monosaccharide transporter, putative	transport	transporter activity	0.861073
CATMA2A38910	CATMA2OA38910F1	AT2G40600			appr-1-p processing enzyme family protein	biological process unknown	molecular function unknown	0.864171
CATMA5A11530	CATMA5OA11530R1	AT5G13330			RAP2.6L (related to AP2 6L); DNA binding / transcription factor	regulation of transcription, DNA-dependent	DNA binding	0.868204
CATMA2A21560	CATMA2OC47375F1	AT2G23090	AT2G23080		unknown protein, casein kinase II alpha chain, putative	biological process unknown	molecular function unknown	0.868808
CATMA4A25670	CATMA4OA25670F1	AT4G23890			unknown protein	biological process unknown	molecular function unknown	0.870223
CATMA4A01210	CATMA4ON90003R1	AT4G01030	AT4G01026		pentatricopeptide (PPR) repeat-containing protein, unknown protein	biological process unknown	acid phosphatase activity	0.870549
CATMA3A45010	CATMA3OA45010R1	AT3G52105			unknown protein	biological process unknown	molecular function unknown	0.873103
CATMA5A60235	CATMA5OA60235R1	AT5G64810			WRKY51 (WRKY DNA-binding protein 51); transcription factor	regulation of transcription, DNA-dependent	transcription factor activity	0.874488
CATMA1A47320	CATMA1OA47320R1	AT1G56220			dormancy/auxin associated family protein	biological process unknown	molecular function unknown	0.874621
CATMA4A29680	CATMA4OA29680F1	AT4G28030			GCN5-related N-acetyltransferase (GNAT) family protein	metabolic process	N-acetyltransferase activity	0.875594
CATMA1A47540	CATMA1OA47540R1	AT1G56460			PAPA-1-like family protein / zinc finger (HIT type) family protein	nucleobase, nucleoside, nucleotide and nucleic acid metabolic process	protein binding	0.878819
CATMA1A12265	CATMA1OA12265R1	AT1G13260			RAV1 (Related to ABI3/VP1 1); DNA binding / transcription factor	regulation of transcription, DNA-dependent	DNA binding	0.879332
CATMA3A02970	CATMA3OA02970R1	AT3G04000			short-chain dehydrogenase/reductase (SDR) family protein	metabolic process	catalytic activity	0.88052
CATMA2A19830	CATMA2OA19830F1	AT2G21185			unknown protein	biological process unknown	molecular function unknown	0.882677
CATMA1A48930	CATMA1OA48930R1	AT1G59870			PDR8/PEN3 (PLEIOTROPIC DRUG RESISTANCE8); ATPase, coupled to transmembrane movement of substances	multidrug transport	nucleotide binding	0.882868
CATMA5A00420	CATMA5OA00420F1	AT5G01350			unknown protein	biological process unknown	molecular function unknown	0.883146
CATMA5A49450	CATMA5OA49450R1	AT5G53550			YSL3 (YELLOW STRIPE LIKE 3); oligopeptide transporter	oligopeptide transport	oligopeptide transporter activity	0.885112
CATMA5A07010	CATMA5OA07010R1	AT5G07770			formin homology 2 domain-containing protein / FH2 domain-containing protein	biological process unknown	actin binding	0.886903
CATMA2A34550	CATMA2OA34550R1	AT2G36330			unknown protein	protein folding	molecular function unknown	0.888035
CATMA4A26860	CATMA4OA26860R1	AT4G25170			unknown protein	biological process unknown	molecular function unknown	0.8893
CATMA2A15470	CATMA2OA15470F1	AT2G16790			shikimate kinase family protein	carbohydrate metabolic process	shikimate kinase activity	0.891465
CATMA2A35090	CATMA2OA35090F1	AT2G36835			unknown protein	biological process unknown	molecular function unknown	0.891499
CATMA2A43610	CATMA2OA43610F1	AT2G45220			pectinesterase family protein	cell wall modification	enzyme inhibitor activity	0.891541
CATMA1A61275	CATMA1ON92437R1	AT1G72060	AT1G72070		serine-type endopeptidase inhibitor, DNAJ heat shock N-terminal domain-containing protein	biological process unknown	serine-type endopeptidase inhibitor activity	0.894043
CATMA1A31460	CATMA1OA31460R1	AT1G33110			MATE efflux family protein	multidrug transport	transporter activity	0.895286
CATMA2A23310	CATMA2OA23310R1	AT2G25000			WRKY60 (WRKY DNA-binding protein 60); transcription factor	regulation of transcription, DNA-dependent	transcription factor activity	0.895407
CATMA4A28870	CATMA4OA28870R1	AT4G27290			S-locus protein kinase, putative	protein amino acid phosphorylation	protein kinase activity	0.895733
CATMA2A44900	CATMA2OA44900F1	AT2G46500			phosphatidylinositol 3- and 4-kinase family protein / ubiquitin family protein	protein modification process	inositol or phosphatidylinositol kinase activity	0.898245
CATMA5A23600	CATMA5OA23600F1	AT5G25940			early nodulin-related	lipid transport	molecular function unknown	0.898402
CATMA2A01705	CATMA2OA01705F1	AT2G02800			APK2B (PROTEIN KINASE 2B); kinase	protein amino acid phosphorylation	protein kinase activity	0.898877
CATMA3A09160	CATMA3OA09160R1	AT3G10190			calmodulin, putative	biological process unknown	calcium ion binding	0.899059
CATMA2A05990	CATMA2OA05990F1	AT2G07180			protein kinase, putative	protein amino acid phosphorylation	protein kinase activity	0.901496
CATMA4A11960	CATMA4OA11960F1	AT4G11800			calcineurin-like phosphoesterase family protein	biological process unknown	protein serine/threonine phosphatase activity	0.901609
CATMA3A19200	CATMA3OA19200F1	AT3G19580			AZF2 (ARABIDOPSIS ZINC-FINGER PROTEIN 2); nucleic acid binding / transcription factor/ zinc ion binding	biological process unknown	nucleic acid binding	0.901693
CATMA1A43840	CATMA1OA43840R1	AT1G52780			unknown protein	biological process unknown	molecular function unknown	0.905832
CATMA1A70055	CATMA1OB70055F1	AT1G80830			NRAMP1 (NRAMP metal ion transporter 1); manganese ion transporter/ metal ion transporter	transport	transporter activity	0.907516
CATMA2A30410	CATMA2OA30410R1	AT2G32150			haloacid dehalogenase-like hydrolase family protein	metabolic process	catalytic activity	0.908591
CATMA3A45390	CATMA3OA45390F1	AT3G52480			unknown protein	biological process unknown	molecular function unknown	0.909391
CATMA3A28035	CATMA3OA28035R1	AT3G28210			PMZ; zinc ion binding	response to abscisic acid stimulus	zinc ion binding	0.909489
CATMA1A22720	CATMA1OA22720F1	AT1G23850			unknown protein	biological process unknown	molecular function unknown	0.909938
CATMA5A10285	CATMA5OA10285F1	AT5G11520			ASP3 (ASPARTATE AMINOTRANSFERASE 3)	amino acid metabolic process	catalytic activity	0.910393
CATMA3A06053	CATMA3OA06053F1	AT3G06850			DIN3/LTA1 (DARK INDUCIBLE 3); alpha-ketoacid dehydrogenase	metabolic process	alpha-ketoacid dehydrogenase activity	0.911202
CATMA2A45740	CATMA2OA45740F1	AT2G47270			transcription factor/ transcription regulator	regulation of transcription	transcription factor activity	0.912605
CATMA5A50126	CATMA5OA50126R1	AT5G54206			pseudogene			0.914882
CATMA2A39600	CATMA2OA39600F1	AT2G41250			haloacid dehalogenase-like hydrolase family protein	metabolic process	catalytic activity	0.921409
CATMA3A14990	CATMA3OA14990F1	AT3G15580			APG8H (autophagy 8H); microtubule binding	autophagy	microtubule binding	0.921601
CATMA3A56260	CATMA3OA56260R1	AT3G63080			ATGPX5 (GLUTATHIONE PEROXIDASE 5); glutathione peroxidase	N-terminal protein myristoylation	glutathione peroxidase activity	0.922643
CATMA2A27045	CATMA2OA27045F1	AT2G28630			beta-ketoacyl-CoA synthase family protein	metabolic process	catalytic activity	0.922718
CATMA2A12410	CATMA2OA12410R1	AT2G13790			ATSERK4 (SOMATIC EMBRYOGENESIS RECEPTOR-LIKE KINASE 4); protein binding / protein kinase/ transmembrane receptor protein serine/threonine kinase	protein amino acid phosphorylation	protein kinase activity	0.922739
CATMA1A54080	CATMA1OA54080R1	AT1G64770			unknown protein	carbohydrate metabolic process	catalytic activity	0.923919
CATMA4A09435	CATMA4OA09435R1	AT4G09460			ATMYB6 (myb domain protein 6, myb domain protein 8); DNA binding / transcription factor	regulation of transcription, DNA-dependent	DNA binding	0.924301
CATMA1A14430	CATMA1OA14430F1	AT1G15400			unknown protein	biological process unknown	molecular function unknown	0.925389
CATMA5A20300	CATMA5OA20300F1	AT5G22800			aminoacyl-tRNA synthetase family protein	translation	nucleic acid binding	0.928533
CATMA5A34710	CATMA5OA34710R1	AT5G39090			transferase family protein	biological process unknown	transferase activity	0.928609
CATMA2A41920	CATMA2OA41920R1	AT2G43510			ATTI1 (ARABIDOPSIS THALIANA TRYPSIN INHIBITOR PROTEIN 1)	defense response	ion channel inhibitor activity	0.928719
CATMA2A03710	CATMA2OA03710R1	AT2G04795			unknown protein	biological process unknown	molecular function unknown	0.931411
CATMA3A19545	CATMA3OA19545R1	AT3G19930			STP4 (SUGAR TRANSPORTER 4); carbohydrate transporter/ sugar porter	transport	transporter activity	0.936042
CATMA2A38220	CATMA2OA38220F1	AT2G40000			unknown protein	biological process unknown	molecular function unknown	0.93784
CATMA5A16435	CATMA5OA16435R1	AT5G18170			GDH1 (GLUTAMATE DEHYDROGENASE 1); oxidoreductase	amino acid metabolic process	catalytic activity	0.938266
CATMA2A01600	CATMA2OA01600F1	AT2G02710			PAC motif-containing protein	two-component signal transduction system (phosphorelay)	two-component sensor activity	0.938963
CATMA5A50460	CATMA5OA50460F1	AT5G54610			ANK (ANKYRIN); protein binding	response to salicylic acid stimulus	protein binding	0.939256
CATMA2A42790	CATMA2OA42790F1	AT2G44380			DC1 domain-containing protein			0.939434
CATMA1A05615	CATMA1OA05615F1	AT1G06570			PDS1 (PHYTOENE DESATURATION 1)	aromatic amino acid family metabolic process	4-hydroxyphenylpyruvate dioxygenase activity	0.942594
CATMA5A12350	CATMA5OA12350R1	AT5G14120			nodulin family protein	biological process unknown	molecular function unknown	0.942759
CATMA1A07735	CATMA1OA07735R1	AT1G08830			CSD1 (copper/zinc superoxide dismutase 1)	superoxide metabolic process	copper, zinc superoxide dismutase activity	0.942909
CATMA1A65760	CATMA1OA65760R1	AT1G76560			CP12-3	biological process unknown	molecular function unknown	0.943325
CATMA1A14750	CATMA1OA14750R1	AT1G15740			leucine-rich repeat family protein	protein amino acid phosphorylation	protein binding	0.949615
CATMA3A40350	CATMA3OA40350F1	AT3G47340			ASN1 (DARK INDUCIBLE 6)	asparagine biosynthetic process	asparagine synthase (glutamine-hydrolyzing) activity	0.952304
CATMA1A11765	CATMA1OA11765F1	AT1G12780			UGE1 (UDP-D-glucose/UDP-D-galactose 4-epimerase 1); UDP-glucose 4-epimerase/ protein dimerization	carbohydrate metabolic process	catalytic activity	0.954163
CATMA2A28040	CATMA2OA28040F1	AT2G29650			inorganic phosphate transporter, putative	transport	transporter activity	0.954398
CATMA3A28370	CATMA3OA28370F1	AT3G28480			oxidoreductase, 2OG-Fe(II) oxygenase family protein	peptidyl-proline hydroxylation to 4-hydroxy-L-proline	oxidoreductase activity, acting on paired donors, with incorporation or reduction of molecular oxygen, 2-oxoglutarate as one donor, and incorporation of one atom each of oxygen into both donors	0.955095
CATMA5A22490	CATMA5ON91685R1	AT5G24810	AT5G24800		ABC1 family protein, BZO2H2 (basic leucine zipper O2 homolog 2); DNA binding / transcription factor	beta-lactam antibiotic catabolic process	beta-lactamase activity	0.956122
CATMA2A44610	CATMA2OA44610R1	AT2G46220			unknown protein	biological process unknown	molecular function unknown	0.959522
CATMA1A13450	CATMA1OA13450F1	AT1G14450			unknown protein	photorespiration	molecular function unknown	0.960066
CATMA1A22700	CATMA1OA22700F1	AT1G23830			unknown protein	biological process unknown	molecular function unknown	0.962611
CATMA5A41440	CATMA5OA41440F1	AT5G45500			unknown protein	biological process unknown	molecular function unknown	0.9627
CATMA5A17870	CATMA5OA17870R1	AT5G19440			cinnamyl-alcohol dehydrogenase, putative (CAD)	metabolic process	catalytic activity	0.963187
CATMA3A28450	CATMA3OA28450R1	AT3G28570			AAA-type ATPase family protein	biological process unknown	nucleotide binding	0.965023
CATMA3A02960	CATMA3OA02960R1	AT3G03990			esterase/lipase/thioesterase family protein	regulation of transcription	catalytic activity	0.966442
CATMA5A23000	CATMA5OA23000R1	AT5G25280			serine-rich protein-related	biological process unknown	molecular function unknown	0.966946
CATMA1A16960	CATMA1OA16960F1	AT1G17960			threonyl-tRNA synthetase, putative / threonine--tRNA ligase, putative	translation	nucleotide binding	0.968058
CATMA3A03030	CATMA3OA03030F1	AT3G04060			ANAC046 (Arabidopsis NAC domain containing protein 46); transcription factor	multicellular organismal development	DNA binding	0.970687
CATMA5A36030	CATMA5OA36030F1	AT5G40370			glutaredoxin, putative	electron transport	arsenate reductase (glutaredoxin) activity	0.971417
CATMA5A39130	CATMA5OA39130F1	AT5G43260			chaperone protein dnaJ-related	protein folding	molecular function unknown	0.971473
CATMA1A57820	CATMA1OA57820R1	AT1G68440			unknown protein	biological process unknown	molecular function unknown	0.972176
CATMA2A40740	CATMA2OA40740R1	AT2G42350			zinc finger (C3HC4-type RING finger) family protein	metabolic process	protein binding	0.972909
CATMA1A43340	CATMA1OA43340F1	AT1G52290			protein kinase family protein	protein amino acid phosphorylation	protein kinase activity	0.983591
CATMA2A34130	CATMA2OA34130F1	AT2G35940			BLH1 (BLH1)	regulation of transcription, DNA-dependent	DNA binding	0.983813
CATMA4A11340	CATMA4OA11340F1	AT4G11230			respiratory burst oxidase, putative / NADPH oxidase, putative	electron transport	iron ion binding	0.984269
CATMA3A46950	CATMA3OA46950F1	AT3G53990			universal stress protein (USP) family protein	response to stress	molecular function unknown	0.989252
CATMA3A37080	CATMA3OA37080F1	AT3G44190			pyridine nucleotide-disulphide oxidoreductase family protein	electron transport	electron carrier activity	0.990251
CATMA4A37740	CATMA4OA37740F1	AT4G36090			oxidoreductase, 2OG-Fe(II) oxygenase family protein	biological process unknown	molecular function unknown	0.990646
CATMA3A41153	CATMA3OA41153F1	AT3G48180			unknown protein	biological process unknown	molecular function unknown	0.991295
CATMA1A46150	CATMA1OA46150R1	AT1G55120			ATFRUCT5 (BETA-FRUCTOFURANOSIDASE 5); hydrolase, hydrolyzing O-glycosyl compounds / levanase	carbohydrate metabolic process	hydrolase activity, hydrolyzing O-glycosyl compounds	0.993096
CATMA5A38200	CATMA5OA38200F1	AT5G42440			protein kinase family protein	protein amino acid phosphorylation	protein kinase activity	0.993593
CATMA4A03876	CATMA4OA03876F1	AT4G03510			RMA1 (Ring finger protein with Membrane Anchor 1); protein binding / ubiquitin-protein ligase/ zinc ion binding	ubiquitin-dependent protein catabolic process	ubiquitin-protein ligase activity	0.99513
CATMA3A46730	CATMA3OA46730F1	AT3G53780			rhomboid family protein	biological process unknown	molecular function unknown	0.995991
CATMA5A15640	CATMA5OA15640F1	AT5G17380			pyruvate decarboxylase family protein	protein processing	magnesium ion binding	0.996539
CATMA2A37970	CATMA2OA37970R1	AT2G39740			unknown protein	biological process unknown	molecular function unknown	0.996822
CATMA5A39400	CATMA5OA39400F1	AT5G43580			serine-type endopeptidase inhibitor	response to wounding	serine-type endopeptidase inhibitor activity	0.997444
CATMA5A50090	CATMA5OA50090F1	AT5G54170			unknown protein	biological process unknown	molecular function unknown	0.999807
CATMA3A12606	CATMA3ON91028F1	AT3G13450	AT3G13445		DIN4 (DARK INDUCIBLE 4); 3-methyl-2-oxobutanoate dehydrogenase (2-methylpropanoyl-transferring), TBP1 (TRANSCRIPTION FACTOR IID-1); DNA binding / RNA polymerase II transcription factor	metabolic process	catalytic activity	1.00257
CATMA1A20840	CATMA1OA20840R1	AT1G21750			ATPDIL1-1 (PDI-LIKE 1-1); protein disulfide isomerase	cell redox homeostasis	protein disulfide isomerase activity	1.0028
CATMA5A51750	CATMA5OA51750R1	AT5G55970			zinc finger (C3HC4-type RING finger) family protein	cell wall modification	protein binding	1.00473
CATMA4A14800	CATMA4ON100228F1	AT4G14430			enoyl-CoA hydratase/isomerase family protein	metabolic process	catalytic activity	1.00952
CATMA1A51570	CATMA1OA51570F1	AT1G62420			unknown protein	biological process unknown	oxidoreductase activity, acting on paired donors, with incorporation or reduction of molecular oxygen, 2-oxoglutarate as one donor, and incorporation of one atom each of oxygen into both donors	1.01702
CATMA4A21060	CATMA4OA21060F1	AT4G19860			lecithin:cholesterol acyltransferase family protein / LACT family protein	lipid metabolic process	phosphatidylcholine-sterol O-acyltransferase activity	1.01873
CATMA4A37410	CATMA4OA37410F1	AT4G35750			Rho-GTPase-activating protein-related	biological process unknown	molecular function unknown	1.02101
CATMA4A14790	CATMA4OA14790F1	AT4G14420			lesion inducing protein-related	microtubule-based process	GTPase activity	1.02262
CATMA2A22515	CATMA2OA22515R1	AT2G24180			CYP71B6 (CYTOCHROME P450 71B6); oxygen binding	electron transport	monooxygenase activity	1.02428
CATMA3A16510	CATMA3OA16510R1	AT3G17110			pseudogene			1.02705
CATMA1A49490	CATMA1OA49490F1	AT1G60480			pseudogene			1.03788
CATMA3A55540	CATMA3OA55540R1	AT3G62410			CP12-2	biological process unknown	molecular function unknown	1.04024
CATMA3A30650	CATMA3OA30650F1	AT3G30390			amino acid transporter family protein	amino acid transport	amino acid transmembrane transporter activity	1.04059
CATMA3A21580	CATMA3OA21580R1	AT3G21710			unknown protein	biological process unknown	molecular function unknown	1.04232
CATMA2A31130	CATMA2OA31130F1	AT2G32920			ATPDIL2-3 (PDI-LIKE 2-3); protein disulfide isomerase	electron transport	protein disulfide isomerase activity	1.04306
CATMA5A35595	CATMA5OA35595F1	AT5G39950			ATTRX2 (Arabidopsis thioredoxin h2, thioredoxin H-type 1); thiol-disulfide exchange intermediate	N-terminal protein myristoylation	thiol-disulfide exchange intermediate activity	1.04463
CATMA2A37790	CATMA2ON90824F1	AT2G39520	AT2G39518		unknown protein, unknown protein	biological process unknown	molecular function unknown	1.04971
CATMA4A12000	CATMA4OA12000R1	AT4G11890			protein kinase family protein	protein amino acid phosphorylation	protein kinase activity	1.05019
CATMA4A35030	CATMA4OA35030F1	AT4G33300			ADR1-L1 (ADR1-LIKE 1); ATP binding / protein binding	apoptosis	protein binding	1.05112
CATMA3A23235	CATMA3OA23235R1	AT3G23240			ATERF1/ERF1 (ETHYLENE RESPONSE FACTOR 1); DNA binding / transcription factor/ transcriptional activator	regulation of transcription, DNA-dependent	DNA binding	1.05184
CATMA4A38790	CATMA4OA38790R1	AT4G37220			stress-responsive protein, putative	response to stress	molecular function unknown	1.05237
CATMA3A06980	CATMA3OA06980R1	AT3G07720			kelch repeat-containing protein	N-terminal protein myristoylation	molecular function unknown	1.05694
CATMA2A24550	CATMA2OA24550R1	AT2G26170			CYP711A1 (MORE AXILLARY BRANCHES 1); oxygen binding	electron transport	monooxygenase activity	1.06083
CATMA4A25460	CATMA4OA25460R1	AT4G23610			unknown protein	biological process unknown	molecular function unknown	1.06146
CATMA1A25020	CATMA1OA25020F1	AT1G26800			zinc finger (C3HC4-type RING finger) family protein	1,3-beta-glucan biosynthetic process	protein binding	1.06174
CATMA1A66420	CATMA1OA66420F1	AT1G77210			sugar transporter, putative	transport	transporter activity	1.06405
CATMA5A32140	CATMA5OA32140F1	AT5G36930			disease resistance protein (TIR-NBS-LRR class), putative	apoptosis	transmembrane receptor activity	1.06527
CATMA3A10050	CATMA3OA10050R1	AT3G10985			wound-responsive protein-related	biological process unknown	molecular function unknown	1.06934
CATMA1A35155	CATMA1OA35155R1	AT1G37130			NIA2 (NITRATE REDUCTASE 2)	electron transport	iron ion binding	1.06977
CATMA2A28765	CATMA2OA28765F1	AT2G30520			RPT2 (ROOT PHOTOTROPISM 2)	response to light stimulus	signal transducer activity	1.07111
CATMA5A58590	CATMA5OA58590R1	AT5G63030			glutaredoxin, putative	electron transport	arsenate reductase (glutaredoxin) activity	1.07296
CATMA3A52590	CATMA3OA52590F1	AT3G59570			RabGAP/TBC domain-containing protein	regulation of Rab GTPase activity	RAB GTPase activator activity	1.07319
CATMA4A23230	CATMA4OA23230R1	AT4G21580			oxidoreductase, zinc-binding dehydrogenase family protein	metabolic process	catalytic activity	1.07916
CATMA1A65730	CATMA1OA65730R1	AT1G76530			auxin efflux carrier family protein	auxin polar transport	auxin:hydrogen symporter activity	1.07925
CATMA2A33370	CATMA2OA33370R1	AT2G35230			VQ motif-containing protein	embryonic development ending in seed dormancy	protein kinase activity	1.08172
CATMA3A03510	CATMA3OA03510F1	AT3G04520			THA2 (THREONINE ALDOLASE 2); threonine aldolase	amino acid metabolic process	catalytic activity	1.08392
CATMA2A28530	CATMA2OA28530F1	AT2G30250			WRKY25 (WRKY DNA-binding protein 25); transcription factor	regulation of transcription, DNA-dependent	transcription factor activity	1.08478
CATMA4A13695	CATMA4OA13695R1	AT4G13510			AMT1;1 (AMMONIUM TRANSPORT 1); ammonium transporter	transport	ammonium transmembrane transporter activity	1.08653
CATMA2A27810	CATMA2OA27810F1	AT2G29420			ATGSTU7 (GLUTATHIONE S-TRANSFERASE 25); glutathione transferase	biological process unknown	glutathione transferase activity	1.09047
CATMA3A00955	CATMA3OA00955F1	AT3G01970			WRKY45 (WRKY DNA-binding protein 45); transcription factor	regulation of transcription, DNA-dependent	transcription factor activity	1.09453
CATMA4A31610	CATMA4OA31610F1	AT4G29960			unknown protein	biological process unknown	molecular function unknown	1.09562
CATMA2A44800	CATMA2OA44800R1	AT2G46450			ATCNGC12 (cyclic nucleotide gated channel 12); cyclic nucleotide binding / ion channel	ion transport	ion channel activity	1.09651
CATMA1A39400	CATMA1OA39400F1	AT1G48320			thioesterase family protein	biological process unknown	acyl-CoA thioesterase activity	1.09988
CATMA5A50670	CATMA5OA50670R1	AT5G54860			integral membrane transporter family protein	transport	transporter activity	1.10162
CATMA1A47413	CATMA1OA47413F1	AT1G56330			SAR1 (SECRETION-ASSOCIATED RAS); GTP binding	intracellular protein transport	GTP binding	1.1022
CATMA2A42510	CATMA2OA42510R1	AT2G44080			ARL (ARGOS-LIKE)	response to brassinosteroid stimulus	molecular function unknown	1.10624
CATMA1A59200	CATMA1OA59200F1	AT1G69890			unknown protein	biological process unknown	molecular function unknown	1.11077
CATMA2A29880	CATMA2OA29880R1	AT2G31660			SAD2 (SUPER SENSITIVE TO ABA AND DROUGHT2); protein transporter	protein import into nucleus, docking	binding	1.11158
CATMA3A43970	CATMA3OC57696F1	AT3G50950	AT3G50960		disease resistance protein (CC-NBS-LRR class), putative, unknown protein	apoptosis	protein binding	1.11224
CATMA1A65720	CATMA1OA65720R1	AT1G76520			auxin efflux carrier family protein	auxin polar transport	auxin:hydrogen symporter activity	1.11612
CATMA3A15030	CATMA3OA15030F1	AT3G15630			unknown protein	biological process unknown	molecular function unknown	1.11887
CATMA3A42560	CATMA3OA42560F1	AT3G49530			ANAC062 (Arabidopsis NAC domain containing protein 62); transcription factor	multicellular organismal development	DNA binding	1.11929
CATMA2A36040	CATMA2OA36040R1	AT2G37760			aldo/keto reductase family protein	metabolic process	oxidoreductase activity	1.12022
CATMA1A53565	CATMA1OA53565F1	AT1G64280			NPR1 (NONEXPRESSER OF PR GENES 1); protein binding	negative regulation of defense response	protein binding	1.12269
CATMA2A21700	CATMA2OA21700R1	AT2G23200			protein kinase family protein	protein amino acid phosphorylation	protein kinase activity	1.12568
CATMA1A65300	CATMA1OA65300R1	AT1G76070			unknown protein	biological process unknown	molecular function unknown	1.12646
CATMA4A12010	CATMA4OA12010F1	AT4G11900			carbohydrate binding / kinase	protein amino acid phosphorylation	protein kinase activity	1.12711
CATMA2A03640	CATMA2OA03640R1	AT2G04690			cellular repressor of E1A-stimulated genes (CREG) family	biological process unknown	molecular function unknown	1.13129
CATMA1A22710	CATMA1OA22710F1	AT1G23840			unknown protein	biological process unknown	molecular function unknown	1.1335
CATMA3A27695	CATMA3OA27695F1	AT3G27890			NQR (NADPH:QUINONE OXIDOREDUCTASE); FMN reductase	sodium ion transport	FMN reductase activity	1.13707
CATMA2A31305	CATMA2OA31305F1	AT2G33150			PED1 (PEROXISOME DEFECTIVE 1); acetyl-CoA C-acyltransferase	metabolic process	catalytic activity	1.1419
CATMA3A36640	CATMA3OA36640R1	AT3G43800			ATGSTU27 (Arabidopsis thaliana Glutathione S-transferase (class tau) 27); glutathione transferase	biological process unknown	glutathione transferase activity	1.14634
CATMA1A65800	CATMA1OA65800R1	AT1G76600			unknown protein	N-terminal protein myristoylation	molecular function unknown	1.14958
CATMA5A00900	CATMA5OA00900R1	AT5G01850			protein kinase, putative	protein amino acid phosphorylation	protein kinase activity	1.15502
CATMA2A33060	CATMA2OA33060R1	AT2G34940			vacuolar sorting receptor, putative	protein targeting to vacuole	calcium ion binding	1.15633
CATMA5A23440	CATMA5ON91867F1	AT5G25770	AT5G25760		unknown protein, PEX4 (PEROXIN4); ubiquitin-protein ligase	biological process unknown	DNA binding	1.15863
CATMA4A33510	CATMA4ON90071F1	AT4G31850	AT4G31860		PGR3 (PROTON GRADIENT REGULATION 3); binding, protein phosphatase 2C, putative / PP2C, putative	biological process unknown	molecular function unknown	1.16291
CATMA1A30860	CATMA1OA30860R1	AT1G32460			unknown protein	biological process unknown	molecular function unknown	1.16374
CATMA2A32020	CATMA2OA32020F1	AT2G33830			dormancy/auxin associated family protein	biological process unknown		1.17496
CATMA1A08413	CATMA1OA08413R1	AT1G09560			GLP5 (GERMIN-LIKE PROTEIN 5); manganese ion binding / metal ion binding / nutrient reservoir	response to cold	manganese ion binding	1.17586
CATMA1A20570	CATMA1ON94964F1	AT1G21520			unknown protein	response to salt stress	molecular function unknown	1.1784
CATMA3A50010	CATMA3OA50010F1	AT3G57020			strictosidine synthase	biosynthetic process	strictosidine synthase activity	1.18177
CATMA4A23630	CATMA4OA23630F1	AT4G21920			unknown protein	N-terminal protein myristoylation	molecular function unknown	1.18292
CATMA5A05530	CATMA5OA05530F1	AT5G06320			NHL3 (NDR1/HIN1-like 3)	transport	transporter activity	1.18939
CATMA1A00470	CATMA1OA00470F1	AT1G01490			heavy-metal-associated domain-containing protein	metal ion transport	metal ion binding	1.19189
CATMA1A61530	CATMA1OA61530F1	AT1G72280			AERO1 (ARABIDOPSIS ENDOPLASMIC RETICULUM OXIDOREDUCTINS 1)	protein thiol-disulfide exchange	molecular function unknown	1.1946
CATMA3A36990	CATMA3OA36990F1	AT3G44100			MD-2-related lipid recognition domain-containing protein / ML domain-containing protein	biological process unknown	molecular function unknown	1.19631
CATMA4A18930	CATMA4OA18930R1	AT4G17900			zinc-binding family protein	biological process unknown	binding	1.19898
CATMA4A01250	CATMA4OA01250F1	AT4G01070			UDP-glucoronosyl/UDP-glucosyl transferase family protein	xenobiotic metabolic process	UDP-glycosyltransferase activity	1.19921
CATMA4A28670	CATMA4OA28670R1	AT4G27070			TSB2 (TRYPTOPHAN SYNTHASE BETA-SUBUNIT); tryptophan synthase	tryptophan biosynthetic process	catalytic activity	1.19941
CATMA2A22170	CATMA2OA22170F1	AT2G23810			TET8 (TETRASPANIN8)	aging	molecular function unknown	1.20388
CATMA5A61710	CATMA5OA61710R1	AT5G66360			ribosomal RNA adenine dimethylase family protein	rRNA modification	rRNA (adenine-N6,N6-)-dimethyltransferase activity	1.20405
CATMA5A54100	CATMA5OA54100R1	AT5G58350			WNK4 (Arabidopsis WNK kinase 4); kinase	protein amino acid phosphorylation	protein kinase activity	1.20543
CATMA5A36370	CATMA5OA36370R1	AT5G40670			PQ-loop repeat family protein / transmembrane family protein	biological process unknown	molecular function unknown	1.20582
CATMA1A54330	CATMA1OA54330F1	AT1G65040			protein binding / zinc ion binding	gibberellin biosynthetic process	protein binding	1.2131
CATMA5A04500	CATMA5OA04500F1	AT5G05320			monooxygenase, putative (MO3)	metabolic process	monooxygenase activity	1.21874
CATMA5A43535	CATMA5OA43535F1	AT5G47560			ATSDAT/ATTDT (TONOPLAST DICARBOXYLATE TRANSPORTER); malate transporter/ sodium:dicarboxylate symporter	sodium ion transport	transporter activity	1.21876
CATMA3A41670	CATMA3OA41670F1	AT3G48690			unknown protein	metabolic process	carboxylesterase activity	1.22758
CATMA3A40820	CATMA3OA40820R1	AT3G47800			aldose 1-epimerase family protein	carbohydrate metabolic process	catalytic activity	1.22903
CATMA1A49680	CATMA1OA49680F1	AT1G60680			AGD2 (ARF-GAP DOMAIN 2); aldo-keto reductase	protein amino acid phosphorylation	aldo-keto reductase activity	1.22979
CATMA5A41450	CATMA5OA41450R1	AT5G45510			leucine-rich repeat family protein	defense response	protein binding	1.23357
CATMA3A41120	CATMA3OA41120F1	AT3G48090			EDS1 (ENHANCED DISEASE SUSCEPTIBILITY 1); signal transducer/ triacylglycerol lipase	lipid metabolic process	triacylglycerol lipase activity	1.2372
CATMA1A43920	CATMA1OA43920F1	AT1G52890			ANAC019 (Arabidopsis NAC domain containing protein 19); transcription factor	multicellular organismal development	DNA binding	1.24009
CATMA2A16860	CATMA2OA16860F1	AT2G18193			AAA-type ATPase family protein	biological process unknown	nucleotide binding	1.24107
CATMA5A02790	CATMA5OA02790R1	AT5G03610			GDSL-motif lipase/hydrolase family protein	lipid metabolic process	carboxylesterase activity	1.24226
CATMA1A56170	CATMA1OA56170R1	AT1G66880			serine/threonine protein kinase family protein	protein amino acid phosphorylation	protein kinase activity	1.24508
CATMA1A09000	CATMA1OA09000F1	AT1G10140			unknown protein	biological process unknown	molecular function unknown	1.24757
CATMA4A41020	CATMA4OA41020R1	AT4G39670			unknown protein	biological process unknown	molecular function unknown	1.24853
CATMA3A28400	CATMA3OA28400R1	AT3G28510			AAA-type ATPase family protein	biological process unknown	nucleotide binding	1.2498
CATMA3A18460	CATMA3OA18460F1	AT3G18830			ATPLT5 (POLYOL TRANSPORTER 5); D-ribose transporter/ D-xylose transporter/ carbohydrate transporter/ galactose transporter/ glucose transporter/ glycerol transporter/ hydrogen:sugar symporter/ mannitol transporter/ monosaccharide transporter/ myo-inositol	transport	transporter activity	1.25454
CATMA1A42750	CATMA1OA42750R1	AT1G51620			protein kinase family protein	protein amino acid phosphorylation	protein kinase activity	1.25537
CATMA3A43550	CATMA3OA43550R1	AT3G50480			HR4 (HOMOLOG OF RPW8 4)	response to other organism	molecular function unknown	1.25892
CATMA1A44590	CATMA1OA44590F1	AT1G53560			unknown protein	biological process unknown	molecular function unknown	1.26322
CATMA4A13150	CATMA4OA13150R1	AT4G13040			AP2 domain-containing transcription factor family protein	regulation of transcription, DNA-dependent	DNA binding	1.2639
CATMA1A44290	CATMA1OA44290F1	AT1G53280			DJ-1 family protein	biological process unknown	signal transducer activity	1.26474
CATMA1A02290	CATMA1OA02290F1	AT1G03400			2-oxoglutarate-dependent dioxygenase, putative	biological process unknown	1-aminocyclopropane-1-carboxylate oxidase activity	1.26747
CATMA1A68035	CATMA1ON92266R1	AT1G78920	AT1G78922		AVP2 (ARABIDOPSIS VACUOLAR H+-PYROPHOSPHATASE 2), unknown protein	proton transport	inorganic diphosphatase activity	1.27496
CATMA1A18560	CATMA1OA18560R1	AT1G19530			unknown protein	N-terminal protein myristoylation	molecular function unknown	1.27754
CATMA4A32620	CATMA4OA32620R1	AT4G30960			CIPK6 (CBL-INTERACTING PROTEIN KINASE 6); kinase	protein amino acid phosphorylation	protein kinase activity	1.2799
CATMA2A26510	CATMA2OA26510F1	AT2G28110			FRA8 (FRAGILE FIBER8); transferase	cellulose and pectin-containing secondary cell wall biogenesis	transferase activity	1.28051
CATMA5A17530	CATMA5OA17530R1	AT5G19120			pepsin A	proteolysis	aspartic-type endopeptidase activity	1.28324
CATMA4A05150	CATMA4OA05150F1	AT4G04620			ATG8B (AUTOPHAGY 8B); microtubule binding	autophagy	microtubule binding	1.285
CATMA3A09310	CATMA3OA09310R1	AT3G10310			kinesin motor protein-related	microtubule-based movement	microtubule motor activity	1.28546
CATMA1A44596	CATMA1OA44596F1	AT1G53580			ETHE1/GLX2-3 (GLYOXALASE 2-3); hydroxyacylglutathione hydrolase	methylglyoxal catabolic process to D-lactate	hydroxyacylglutathione hydrolase activity	1.28569
CATMA3A44010	CATMA3OA44010F1	AT3G51000			epoxide hydrolase, putative	biological process unknown	catalytic activity	1.28802
CATMA3A05500	CATMA3OA05500F1	AT3G06420			ATG8H (AUTOPHAGY 8H); microtubule binding	autophagy	microtubule binding	1.29066
CATMA1A04170	CATMA1OA04170F1	AT1G05300			ZIP5 (ZINC TRANSPORTER 5 PRECURSOR); cation transporter	cation transport	zinc ion transmembrane transporter activity	1.29384
CATMA4A33145	CATMA4OA33145F1	AT4G31500			CYP83B1 (CYTOCHROME P450 MONOOXYGENASE 83B1); oxygen binding	electron transport	monooxygenase activity	1.29601
CATMA3A37250	CATMA3OA37250F1	AT3G44340			CEF (CLONE EIGHTY-FOUR); transporter	intracellular protein transport	transporter activity	1.29722
CATMA4A10150	CATMA4OA10150R1	AT4G10090			unknown protein	biological process unknown	molecular function unknown	1.29829
CATMA3A44930	CATMA3OC57710R1	AT3G52020			SCPL39 (serine carboxypeptidase-like 39); serine carboxypeptidase	proteolysis	serine carboxypeptidase activity	1.29849
CATMA5A18690	CATMA5OA18690R1	AT5G20250			DIN10 (DARK INDUCIBLE 10); hydrolase, hydrolyzing O-glycosyl compounds	biological process unknown	hydrolase activity, hydrolyzing O-glycosyl compounds	1.30139
CATMA1A16880	CATMA1OA16880R1	AT1G17860			trypsin and protease inhibitor family protein / Kunitz family protein	biological process unknown	endopeptidase inhibitor activity	1.31002
CATMA5A42040	CATMA5OA42040F1	AT5G46050			ATPTR3/PTR3 (PEPTIDE TRANSPORTER PROTEIN 3); transporter	oligopeptide transport	transporter activity	1.31716
CATMA2A40750	CATMA2OA40750R1	AT2G42360			zinc finger (C3HC4-type RING finger) family protein	tRNA processing	ubiquitin-protein ligase activity	1.31815
CATMA1A14830	CATMA1OA14830F1	AT1G15790			unknown protein	biological process unknown	galactosyltransferase activity	1.31944
CATMA5A37970	CATMA5OA37970R1	AT5G42250			alcohol dehydrogenase, putative	metabolic process	catalytic activity	1.33109
CATMA1A55080	CATMA1OA55080R1	AT1G65800			ARK2 (Arabidopsis Receptor Kinase 2); kinase	protein amino acid phosphorylation	protein kinase activity	1.33452
CATMA2A34490	CATMA2OA34490F1	AT2G36300			integral membrane Yip1 family protein	isoprenoid biosynthetic process	molecular function unknown	1.336
CATMA3A26350	CATMA3OA26350F1	AT3G26510			octicosapeptide/Phox/Bem1p (PB1) domain-containing protein	biological process unknown	DNA binding	1.34098
CATMA3A48680	CATMA3OA48680R1	AT3G55700			UDP-glucoronosyl/UDP-glucosyl transferase family protein	metabolic process	UDP-glycosyltransferase activity	1.34267
CATMA1A07900	CATMA1OA07900F1	AT1G09080			luminal binding protein 3 (BiP-3) (BP3)	protein folding	ATP binding	1.34377
CATMA3A08275	CATMA3OA08275F1	AT3G09390			MT2A (METALLOTHIONEIN 2A)	biological process unknown	metal ion binding	1.34824
CATMA5A49020	CATMA5OA49020R1	AT5G53110			unknown protein	biological process unknown	molecular function unknown	1.35324
CATMA1A55010	CATMA1OA55010R1	AT1G65730			YSL7 (YELLOW STRIPE LIKE 7); oligopeptide transporter	oligopeptide transport	oligopeptide transporter activity	1.35722
CATMA1A15630	CATMA1OA15630R1	AT1G16670			protein kinase family protein	protein amino acid phosphorylation	protein kinase activity	1.36409
CATMA5A15595	CATMA5OA15595R1	AT5G17330			GAD (Glutamate decarboxylase 1); calmodulin binding	glutamate metabolic process	catalytic activity	1.36606
CATMA5A54400	CATMA5ON91977F2	AT5G58640	AT5G58650		selenium binding, unknown protein	cell redox homeostasis	selenium binding	1.36835
CATMA3A52190	CATMA3OA52190F1	AT3G59140			ATMRP14 (Arabidopsis thaliana multidrug resistance-associated protein 14)	transport	nucleotide binding	1.36996
CATMA3A41110	CATMA3OA41110F1	AT3G48080			lipase class 3 family protein / disease resistance protein-related	lipid metabolic process	triacylglycerol lipase activity	1.3721
CATMA3A42820	CATMA3OA42820R1	AT3G49780			ATPSK4 (PHYTOSULFOKINE 4 PRECURSOR); growth factor	cell proliferation	growth factor activity	1.37248
CATMA3A03040	CATMA3OA03040F1	AT3G04070			ANAC047 (Arabidopsis NAC domain containing protein 47); transcription factor	multicellular organismal development	DNA binding	1.37364
CATMA3A16390	CATMA3OA16390R1	AT3G17000			UBC32 (ubiquitin-conjugating enzyme 31); ubiquitin-protein ligase	ubiquitin-dependent protein catabolic process	ubiquitin-protein ligase activity	1.37688
CATMA4A17722	CATMA4OA17722F1	AT4G16760			ACX1 (ACYL-COA OXIDASE 1)	electron transport	acyl-CoA dehydrogenase activity	1.3801
CATMA4A20900	CATMA4OA20900F1	AT4G19660			NPR4 (NPR1-LIKE PROTEIN 4); protein binding	biological process unknown	protein binding	1.38454
CATMA5A50015	CATMA5OA50015R1	AT5G54080			HGO (HOMOGENTISATE 1,2-DIOXYGENASE); homogentisate 1,2-dioxygenase	L-phenylalanine catabolic process	homogentisate 1,2-dioxygenase activity	1.39094
CATMA5A25170	CATMA5OA25170R1	AT5G27760			hypoxia-responsive family protein	response to hypoxia	molecular function unknown	1.39761
CATMA5A11290	CATMA5OA11290F1	AT5G13080			WRKY75 (WRKY DNA-binding protein 75); transcription factor	regulation of transcription, DNA-dependent	transcription factor activity	1.39915
CATMA1A18630	CATMA1OA18630F1	AT1G19610			LCR78/PDF1.4 (Low-molecular-weight cysteine-rich 78)	defense response	molecular function unknown	1.40121
CATMA2A36270	CATMA2OA36270R1	AT2G37970			SOUL heme-binding family protein	N-terminal protein myristoylation	binding	1.40207
CATMA3A26060	CATMA3OA26060F1	AT3G26210			CYP71B23 (cytochrome P450, family 71, subfamily B, polypeptide 23); oxygen binding	electron transport	monooxygenase activity	1.40502
CATMA3A38355	CATMA3OA38355F1	AT3G45300			IVD (ISOVALERYL-COA-DEHYDROGENASE)	electron transport	acyl-CoA dehydrogenase activity	1.41157
CATMA3A14910	CATMA3OA14910R1	AT3G15500			ATNAC3 (ARABIDOPSIS NAC DOMAIN CONTAINING PROTEIN 55); transcription factor	multicellular organismal development	DNA binding	1.41572
CATMA2A35995	CATMA2OB35995F1	AT2G37710			RLK (RECEPTOR LECTIN KINASE); kinase	protein amino acid phosphorylation	protein kinase activity	1.41912
CATMA5A33080	CATMA5OA33080R1	AT5G37740			C2 domain-containing protein	biological process unknown	molecular function unknown	1.43826
CATMA3A37215	CATMA3OA37215R1	AT3G44310			NIT1 (NITRILASE 1)	nitrogen compound metabolic process	hydrolase activity, acting on carbon-nitrogen (but not peptide) bonds	1.45373
CATMA4A25750	CATMA4OA25750R1	AT4G24040			ATTRE1 (TREHALASE 1); trehalase	trehalose metabolic process	catalytic activity	1.45521
CATMA2A14770	CATMA2OA14770F1	AT2G15890			MEE14 (maternal effect embryo arrest 14)	embryonic development ending in seed dormancy	molecular function unknown	1.45534
CATMA1A65790	CATMA1OA65790R1	AT1G76590			zinc-binding family protein	biological process unknown	binding	1.45945
CATMA1A09190	CATMA1OA09190F1	AT1G10340			ankyrin repeat family protein	biological process unknown	protein binding	1.46111
CATMA2A24760	CATMA2OA24760R1	AT2G26440			pectinesterase family protein	cell wall modification	enzyme inhibitor activity	1.46185
CATMA1A03810	CATMA1OA03810F1	AT1G04980			ATPDIL2-2 (PDI-LIKE 2-2); thiol-disulfide exchange intermediate	cell redox homeostasis	isomerase activity	1.4665
CATMA4A40036	CATMA4OA40036R1	AT4G38540			monooxygenase, putative (MO2)	metabolic process	monooxygenase activity	1.46855
CATMA2A36030	CATMA2OA36030R1	AT2G37750			unknown protein	biological process unknown	molecular function unknown	1.47391
CATMA4A27800	CATMA4OA27800F1	AT4G26270			phosphofructokinase family protein	glycolysis	6-phosphofructokinase activity	1.48169
CATMA1A48496	CATMA1OA48496R1	AT1G58360			AAP1 (AMINO ACID PERMEASE 1); amino acid permease	response to nematode	amino acid transmembrane transporter activity	1.48413
CATMA5A30190	CATMA5OA30190F1	AT5G35080			unknown protein	biological process unknown	molecular function unknown	1.48732
CATMA1A40610	CATMA1OA40610F1	AT1G49500			unknown protein	biological process unknown	molecular function unknown	1.49284
CATMA1A41790	CATMA1OA41790R1	AT1G50740			unknown protein	biological process unknown	molecular function unknown	1.5106
CATMA5A57420	CATMA5OA57420F1	AT5G61820			unknown protein	biological process unknown	molecular function unknown	1.51371
CATMA1A45210	CATMA1OA45210F1	AT1G54100			ALDH7B4 (ALDEHYDE DEHYDROGENASE 7B4); 3-chloroallyl aldehyde dehydrogenase	metabolic process	3-chloroallyl aldehyde dehydrogenase activity	1.52163
CATMA3A01720	CATMA3OA01720F1	AT3G02770			dimethylmenaquinone methyltransferase family protein	regulation of RNA metabolic process	ribonuclease inhibitor activity	1.52519
CATMA1A47750	CATMA1OA47750R1	AT1G56660			unknown protein	biological process unknown	molecular function unknown	1.53057
CATMA3A11060	CATMA3OA11060F1	AT3G12120			FAD2 (FATTY ACID DESATURASE 2)	lipid metabolic process	oxidoreductase activity	1.5318
CATMA4A25290	CATMA4OA25290R1	AT4G23470			hydroxyproline-rich glycoprotein family protein	biological process unknown	DNA binding	1.53301
CATMA1A57220	CATMA1OA57220R1	AT1G67820			protein phosphatase 2C, putative / PP2C, putative	protein amino acid dephosphorylation	catalytic activity	1.55122
CATMA4A29260	CATMA4OA29260F1	AT4G27640			importin beta-2 subunit family protein	protein import into nucleus, docking	binding	1.5569
CATMA5A37770	CATMA5OA37770R1	AT5G42050			unknown protein		molecular function unknown	1.55716
CATMA3A26368	CATMA3OA26368R1	AT3G26600			armadillo/beta-catenin repeat family protein	biological process unknown	binding	1.55939
CATMA5A59330	CATMA5OA59330F1	AT5G63790			ANAC102 (Arabidopsis NAC domain containing protein 102); transcription factor	multicellular organismal development	DNA binding	1.56276
CATMA4A37690	CATMA4OA37690F1	AT4G36040			DNAJ heat shock N-terminal domain-containing protein (J11)	protein folding	heat shock protein binding	1.56557
CATMA2A02665	CATMA2OA02665F1	AT2G03760			ST (steroid sulfotransferase); sulfotransferase	multicellular organismal development	sulfotransferase activity	1.56903
CATMA1A53980	CATMA1OA53980R1	AT1G64660			ATMGL; catalytic/ methionine gamma-lyase	amino acid metabolic process	catalytic activity	1.57673
CATMA3A53430	CATMA3OA53430R1	AT3G60420			unknown protein	translation	amino acid transmembrane transporter activity	1.58233
CATMA1A58800	CATMA1OA58800R1	AT1G69490			NAP (NAC-LIKE, ACTIVATED BY AP3/PI); transcription factor	multicellular organismal development	DNA binding	1.58928
CATMA1A22490	CATMA1OA22490R1	AT1G23440			pyrrolidone-carboxylate peptidase family protein	proteolysis	pyroglutamyl-peptidase I activity	1.59164
CATMA4A36503	CATMA4OA36503F1	AT4G34710			ADC2 (ARGININE DECARBOXYLASE 2)	arginine catabolic process	catalytic activity	1.60817
CATMA5A52030	CATMA5OA52030F1	AT5G56230			prenylated rab acceptor (PRA1) family protein	biological process unknown	molecular function unknown	1.61063
CATMA5A06655	CATMA5OA06655R1	AT5G07440			GDH2 (GLUTAMATE DEHYDROGENASE 2); oxidoreductase	amino acid metabolic process	catalytic activity	1.6223
CATMA1A08916	CATMA1OA08916R1	AT1G10070			ATBCAT-2; branched-chain-amino-acid transaminase/ catalytic	metabolic process	catalytic activity	1.62688
CATMA5A00240	CATMA5OA00240R1	AT5G01210			transferase family protein	biological process unknown	transferase activity	1.62913
CATMA2A43960	CATMA2OA43960F1	AT2G45550			CYP76C4 (cytochrome P450, family 76, subfamily C, polypeptide 4); oxygen binding	electron transport	monooxygenase activity	1.63405
CATMA5A57190	CATMA5OA57190F1	AT5G61590			AP2 domain-containing transcription factor family protein	regulation of transcription, DNA-dependent	DNA binding	1.63444
CATMA1A14400	CATMA1OA14400R1	AT1G15380			lactoylglutathione lyase	carbohydrate metabolic process	lactoylglutathione lyase activity	1.64923
CATMA2A23790	CATMA2OA23790F1	AT2G25450			2-oxoglutarate-dependent dioxygenase, putative	biological process unknown	1-aminocyclopropane-1-carboxylate oxidase activity	1.65402
CATMA1A07030	CATMA1OA07030F1	AT1G08050			zinc finger (C3HC4-type RING finger) family protein	DNA metabolic process	ubiquitin-protein ligase activity	1.65654
CATMA3A16380	CATMA3OA16380F1	AT3G16990			TENA/THI-4 family protein	glycolysis	molecular function unknown	1.66712
CATMA4A24260	CATMA4OA24260F1	AT4G22530			embryo-abundant protein-related	biological process unknown	methyltransferase activity	1.66715
CATMA1A20470	CATMA1OA20470R1	AT1G21400			2-oxoisovalerate dehydrogenase, putative / 3-methyl-2-oxobutanoate dehydrogenase, putative / branched-chain alpha-keto acid dehydrogenase E1 alpha subunit, putative	metabolic process	3-methyl-2-oxobutanoate dehydrogenase (2-methylpropanoyl-transferring) activity	1.66866
CATMA2A39750	CATMA2OA39750R1	AT2G41380			embryo-abundant protein-related	metabolic process	methyltransferase activity	1.67877
CATMA2A20850	CATMA2OA20850R1	AT2G22330			CYP79B3 (cytochrome P450, family 79, subfamily B, polypeptide 3); oxygen binding	electron transport	monooxygenase activity	1.67973
CATMA1A15250	CATMA1OA15250F1	AT1G16260			protein kinase family protein	protein amino acid phosphorylation	protein kinase activity	1.69368
CATMA2A14420	CATMA2OA14420R1	AT2G15490			UGT73B4; UDP-glycosyltransferase	metabolic process	UDP-glycosyltransferase activity	1.70389
CATMA4A16270	CATMA4OA16270F1	AT4G15530			PPDK (PYRUVATE ORTHOPHOSPHATE DIKINASE)	response to absence of light	catalytic activity	1.70856
CATMA3A09570	CATMA3OA09570F1	AT3G10550			inositol or phosphatidylinositol phosphatase/ phosphoric monoester hydrolase	dephosphorylation	inositol or phosphatidylinositol phosphatase activity	1.72219
CATMA3A50720	CATMA3OA50720R1	AT3G57700			protein kinase, putative	protein amino acid phosphorylation	protein kinase activity	1.72892
CATMA5A04630	CATMA5OA04630R1	AT5G05460			hydrolase, acting on glycosyl bonds	biological process unknown	hydrolase activity, acting on glycosyl bonds	1.73386
CATMA2A28440	CATMA2OA28440R1	AT2G30140			UDP-glucoronosyl/UDP-glucosyl transferase family protein	metabolic process	UDP-glycosyltransferase activity	1.75903
CATMA4A02835	CATMA4OA02835F1	AT4G02520			ATGSTF2 (Arabidopsis thaliana Glutathione S-transferase (class phi) 2); glutathione transferase	response to cold	glutathione transferase activity	1.77301
CATMA4A22700	CATMA4OA22700R1	AT4G21120			AAT1 (CATIONIC AMINO ACID TRANSPORTER 1); cationic amino acid transporter	transport	amino acid transmembrane transporter activity	1.79034
CATMA1A66320	CATMA1OA66320R1	AT1G77120			ADH1 (ALCOHOL DEHYDROGENASE 1); alcohol dehydrogenase	metabolic process	catalytic activity	1.79433
CATMA3A55820	CATMA3OA55820R1	AT3G62650			binding	ubiquitin-dependent protein catabolic process	binding	1.79875
CATMA3A39300	CATMA3OA39300F1	AT3G46280			protein kinase-related	biological process unknown	molecular function unknown	1.80681
CATMA5A00970	CATMA5OA00970F1	AT5G01900			WRKY62 (WRKY DNA-binding protein 62); transcription factor	regulation of transcription, DNA-dependent	transcription factor activity	1.82423
CATMA4A38220	CATMA4OA38220F1	AT4G36670			mannitol transporter, putative	transport	transporter activity	1.83295
CATMA3A43980	CATMA3OA43980R1	AT3G50970			LTI30/XERO2 (LOW TEMPERATURE-INDUCED 30)	response to stress	molecular function unknown	1.84438
CATMA4A06120	CATMA4OA06120F1	AT4G05490			F-box family protein (FBL22)	ubiquitin-dependent protein catabolic process	ubiquitin-protein ligase activity	1.86481
CATMA1A61280	CATMA1ON92437F1	AT1G72060	AT1G72070		serine-type endopeptidase inhibitor, DNAJ heat shock N-terminal domain-containing protein	biological process unknown	serine-type endopeptidase inhibitor activity	1.86543
CATMA5A34060	CATMA5OA34060R1	AT5G38530			tryptophan synthase-related	tryptophan biosynthetic process	catalytic activity	1.86639
CATMA3A53150	CATMA3OA53150R1	AT3G60140			DIN2 (DARK INDUCIBLE 2); hydrolase, hydrolyzing O-glycosyl compounds	carbohydrate metabolic process	catalytic activity	1.87583
CATMA5A58360	CATMA5OA58360R1	AT5G62770			unknown protein	biological process unknown	molecular function unknown	1.89257
CATMA3A09290	CATMA3OA09290R1	AT3G10300			calcium ion binding	biological process unknown	calcium ion binding	1.90284
CATMA3A44880	CATMA3OA44880F1	AT3G51980			binding	biological process unknown	binding	1.90859
CATMA3A14030	CATMA3OA14030R1	AT3G14680			CYP72A14 (cytochrome P450, family 72, subfamily A, polypeptide 14); oxygen binding	electron transport	monooxygenase activity	1.92199
CATMA3A47350	CATMA3OA47350R1	AT3G54420			ATEP3 (Arabidopsis thaliana chitinase class IV); chitinase	plant-type hypersensitive response	chitinase activity	1.92465
CATMA5A34590	CATMA5OA34590R1	AT5G38980			unknown protein	biological process unknown	molecular function unknown	1.92481
CATMA1A58235	CATMA1OA58235R1	AT1G68840			RAV2 (REGULATOR OF THE ATPASE OF THE VACUOLAR MEMBRANE); DNA binding / transcription factor	regulation of transcription, DNA-dependent	DNA binding	1.94075
CATMA4A13280	CATMA4OA13280F1	AT4G13180			short-chain dehydrogenase/reductase (SDR) family protein	metabolic process	catalytic activity	1.99639
CATMA4A25530	CATMA4OA25530F1	AT4G23700			ATCHX17 (CATION/H+ EXCHANGER 17); monovalent cation:proton antiporter	N-terminal protein myristoylation	monovalent cation:proton antiporter activity	2.04276
CATMA5A50940	CATMA5OA50940F1	AT5G55170			SUM3 (SMALL UBIQUITIN-LIKE MODIFIER 3)	protein modification process	molecular function unknown	2.04809
CATMA1A38000	CATMA1OA38000F1	AT1G45145			ATTRX5 (thioredoxin H-type 5); thiol-disulfide exchange intermediate	cell redox homeostasis	thiol-disulfide exchange intermediate activity	2.07173
CATMA1A33050	CATMA1OA33050F1	AT1G34750			protein phosphatase 2C, putative / PP2C, putative	biological process unknown	catalytic activity	2.09732
CATMA3A43960	CATMA3OC57695R1	AT3G50950			disease resistance protein (CC-NBS-LRR class), putative	apoptosis	protein binding	2.1001
CATMA1A22460	CATMA1OA22460F1	AT1G23390			kelch repeat-containing F-box family protein	biological process unknown	molecular function unknown	2.10092
CATMA5A34660	CATMA5OA34660R1	AT5G39050			transferase family protein	biological process unknown	transferase activity	2.17492
CATMA5A44520	CATMA5OA44520F1	AT5G48540			33 kDa secretory protein-related	biological process unknown	molecular function unknown	2.19126
CATMA2A37440	CATMA2OA37440F1	AT2G39210			nodulin family protein	biological process unknown	molecular function unknown	2.19779
CATMA3A14870	CATMA3OA14870R1	AT3G15450			unknown protein		molecular function unknown	2.20777
CATMA1A65570	CATMA1OA65570F1	AT1G76360			protein kinase, putative	protein amino acid phosphorylation	protein kinase activity	2.22963
CATMA5A45440	CATMA5ON94055R1	AT5G49450	AT5G49448		bZIP family transcription factor, unknown protein	regulation of transcription, DNA-dependent	DNA binding	2.24412
CATMA1A36330	CATMA1OA36330F1	AT1G42990			ATBZIP60 (BASIC REGION/LEUCINE ZIPPER MOTIF 60); DNA binding / transcription factor	regulation of transcription, DNA-dependent	DNA binding	2.28525
CATMA2A37430	CATMA2OA37430F1	AT2G39200			MLO12 (MILDEW RESISTANCE LOCUS O 12); calmodulin binding	defense response	calmodulin binding	2.30616
CATMA3A29060	CATMA3OA29060F1	AT3G29034			unknown protein	biological process unknown	molecular function unknown	2.31285
CATMA1A61900	CATMA1OA61900F1	AT1G72680			cinnamyl-alcohol dehydrogenase, putative	metabolic process	catalytic activity	2.31899
CATMA4A30155	CATMA4OA30155R1	AT4G28490			HAESA (RECEPTOR-LIKE PROTEIN KINASE 5); ATP binding / kinase/ protein serine/threonine kinase	protein amino acid phosphorylation	protein kinase activity	2.34534
CATMA2A39435	CATMA2OA39435R1	AT2G41090			calmodulin-like calcium-binding protein, 22 kDa (CaBP-22)	lipid transport	calcium ion binding	2.36208
CATMA3A14340	CATMA3OA14340R1	AT3G14990			4-methyl-5(b-hydroxyethyl)-thiazole monophosphate biosynthesis protein, putative	thiamin biosynthetic process	catalytic activity	2.36357
CATMA1A59190	CATMA1OA59190R1	AT1G69880			ATH8 (thioredoxin H-type 8); thiol-disulfide exchange intermediate	N-terminal protein myristoylation	thiol-disulfide exchange intermediate activity	2.42428
CATMA5A24103	CATMA5OA24103R1	AT5G26690			heavy-metal-associated domain-containing protein	metal ion transport	metal ion binding	2.43368
CATMA1A67475	CATMA1OA67475F1	AT1G78380			ATGSTU19 (GLUTATHIONE TRANSFERASE 8); glutathione transferase	DNA methylation	glutathione transferase activity	2.4447
CATMA2A43970	CATMA2OA43970F1	AT2G45570			CYP76C2 (cytochrome P450, family 76, subfamily C, polypeptide 2); oxygen binding	electron transport	monooxygenase activity	2.44923
CATMA3A28420	CATMA3OA28420R1	AT3G28540			AAA-type ATPase family protein	N-terminal protein myristoylation	nucleotide binding	2.47629
CATMA3A07810	CATMA3OA07810R1	AT3G08970			DNAJ heat shock N-terminal domain-containing protein	protein folding	heat shock protein binding	2.53887
CATMA5A43120	CATMA5OA43120R1	AT5G47130			Bax inhibitor-1 family / BI-1 family	anti-apoptosis		2.54433
CATMA5A43115	CATMA5OA43115R1	AT5G47120			ATBI-1 (ARABIDOPSIS BAX INHIBITOR 1)	apoptosis	transmembrane receptor activity	2.55171
CATMA5A40970	CATMA5OA40970R1	AT5G45110			NPR3 (NPR1-LIKE PROTEIN 3); protein binding	defense response to bacterium, incompatible interaction	protein binding	2.56768
CATMA2A46160	CATMA2OA46160R1	AT2G47730			ATGSTF8 (GLUTATHIONE S-TRANSFERASE 8); glutathione transferase	N-terminal protein myristoylation	glutathione transferase activity	2.57085
CATMA4A36470	CATMA4OA36470F1	AT4G34630			unknown protein	biological process unknown	molecular function unknown	2.64766
CATMA2A39060	CATMA2OA39060F1	AT2G40750			WRKY54 (WRKY DNA-binding protein 54); transcription factor	regulation of transcription, DNA-dependent	transcription factor activity	2.757
CATMA2A23850	CATMA2OA23850R1	AT2G25510			unknown protein	biological process unknown	molecular function unknown	2.85834
CATMA1A26690	CATMA1OA26690F1	AT1G28480			glutaredoxin family protein	electron transport	electron carrier activity	2.87961
CATMA1A59760	CATMA1OA59760F1	AT1G70490			ADP-ribosylation factor, putative	N-terminal protein myristoylation	protein binding	2.91802
CATMA1A40830	CATMA1OA40830F1	AT1G49750			leucine-rich repeat family protein	intracellular signaling cascade	protein binding	2.9366
CATMA4A27666	CATMA4ON90076R1	AT4G26100	AT4G26090		CK1 (casein kinase 1-like protein 1); casein kinase I/ kinase, RPS2 (RESISTANT TO P. SYRINGAE 2)	protein amino acid phosphorylation	protein kinase activity	3.00313
CATMA3A03160	CATMA3OA03160F1	AT3G04210			disease resistance protein (TIR-NBS class), putative	apoptosis	transmembrane receptor activity	3.08549
CATMA2A42780	CATMA2OA42780F1	AT2G44370			DC1 domain-containing protein	regulation of transcription, DNA-dependent	DNA binding	3.11774
CATMA5A22130	CATMA5OA22130R1	AT5G24530			oxidoreductase, 2OG-Fe(II) oxygenase family protein	flavonoid biosynthetic process	oxidoreductase activity, acting on paired donors, with incorporation or reduction of molecular oxygen, 2-oxoglutarate as one donor, and incorporation of one atom each of oxygen into both donors	3.17967
CATMA1A01450	CATMA1OA01450F1	AT1G02450			NIMIN-1/NIMIN1; protein binding	regulation of systemic acquired resistance	protein binding	3.30809
CATMA1A18950	CATMA1OA18950R1	AT1G19960			unknown protein	biological process unknown	molecular function unknown	3.35685
CATMA3A29380	CATMA3OA29380R1	AT3G29240			unknown protein	biological process unknown	molecular function unknown	3.36321
CATMA1A02710	CATMA1OA02710F1	AT1G03850			glutaredoxin family protein	electron transport	electron carrier activity	3.38561
CATMA2B42220	CATMA2OB42220R1	AT2G43820			GT/UGT74F2 (UDP-GLUCOSYLTRANSFERASE 74F2); UDP-glucosyltransferase/ UDP-glycosyltransferase/ transferase, transferring glycosyl groups / transferase, transferring hexosyl groups	metabolic process	UDP-glycosyltransferase activity	3.42916
CATMA1A56260	CATMA1OA56260F1	AT1G66970			glycerophosphoryl diester phosphodiesterase family protein	glycerol metabolic process	glycerophosphodiester phosphodiesterase activity	3.46197
CATMA1A69790	CATMA1OA69790F1	AT1G80590			WRKY66 (WRKY DNA-binding protein 66); transcription factor	regulation of transcription, DNA-dependent	transcription factor activity	3.4958
CATMA3A37212	CATMA3OA37212R1	AT3G44300			NIT2 (NITRILASE 2)	nitrogen compound metabolic process	hydrolase activity, acting on carbon-nitrogen (but not peptide) bonds	3.52397
CATMA4A34610	CATMA4OA34610R1	AT4G32870			unknown protein	biological process unknown	molecular function unknown	3.65617
CATMA3A10360	CATMA3OA10360R1	AT3G11340			UDP-glucoronosyl/UDP-glucosyl transferase family protein	metabolic process	UDP-glycosyltransferase activity	3.75333
CATMA1A17870	CATMA1OA17870R1	AT1G18830			transducin family protein / WD-40 repeat family protein	protein folding	nucleotide binding	3.79758
CATMA1A47670	CATMA1OA47670F1	AT1G56580			unknown protein	biological process unknown	molecular function unknown	3.9595
CATMA5A20040	CATMA5OA20040F1	AT5G22570			WRKY38 (WRKY DNA-binding protein 38); transcription factor	regulation of transcription, DNA-dependent	transcription factor activity	4.22089
CATMA3A25700	CATMA3OA25700F1	AT3G25882			NIMIN-2 (NIM1-INTERACTING 2)	biological process unknown	molecular function unknown	4.29122
CATMA3A49380	CATMA3OC57822F1	AT3G56400			WRKY70 (WRKY DNA-binding protein 70); transcription factor	regulation of transcription, DNA-dependent	transcription factor activity	4.60237
CATMA1A29810	CATMA1OA29810R1	AT1G31580			ECS1	defense response	molecular function unknown	5.16336
CATMA4A36910	CATMA4OA36910F1	AT4G35180			LHT7 (LYS/HIS TRANSPORTER 7); amino acid permease	amino acid transport	amino acid transmembrane transporter activity	5.27603
CATMA5A02460	CATMA5OA02460F1	AT5G03350			legume lectin family protein	biological process unknown	sugar binding	5.30615

## Sheet: B. SA and edel
logRatio
	-2.5		-1.5	-1			1	1.5	2.5
								SA	22Cedelf
	-2.5	1.5	2.5					H2O	22C
ID	ID v6	At1v5	At2	At3	fonctionv5	Mol FoGO	BioProcGO	Rat	Rat
CATMA4A29890	CATMA4OA29890F1	AT4G28250			ATEXPB3 (ARABIDOPSIS THALIANA EXPANSIN B3)	cellulose and pectin-containing cell wall organization and biogenesis	molecular function unknown	-1.8159	-2.64632
CATMA4A26470	CATMA4OA26470F1	AT4G24780			pectate lyase family protein	biological process unknown	lyase activity	-3.01613	-2.41962
CATMA1A26460	CATMA1OA26460F1	AT1G28290			pollen Ole e 1 allergen and extensin family protein	biological process unknown	structural constituent of cell wall	-1.07339	-2.35947
CATMA3A17550	CATMA3OA17550R1	AT3G18080			glycosyl hydrolase family 1 protein	carbohydrate metabolic process	catalytic activity	-1.14515	-2.19121
CATMA5A47480	CATMA5OA47480F1	AT5G51550			phosphate-responsive 1 family protein	biological process unknown	molecular function unknown	-1.82096	-2.15498
CATMA3A07290	CATMA3OA07290R1	AT3G08030			unknown protein	biological process unknown	molecular function unknown	-1.37474	-2.12791
CATMA3A54980	CATMA3OA54980F1	AT3G61820			aspartyl protease family protein	proteolysis	aspartic-type endopeptidase activity	-1.93199	-2.10587
CATMA4A40730	CATMA4OA40730R1	AT4G39320			microtubule-associated protein-related	biological process unknown	molecular function unknown	-2.57499	-2.02595
CATMA3A11470	CATMA3OA11470R1	AT3G12530			unknown protein	DNA replication	molecular function unknown	-1.01926	-1.88955
CATMA2A00660	CATMA2OA00660F1	AT2G01610			invertase/pectin methylesterase inhibitor family protein	biological process unknown	enzyme inhibitor activity	-1.1454	-1.88515
CATMA4A23690	CATMA4OA23690R1	AT4G22010			SKS4 (SKU5 Similar 4); copper ion binding / oxidoreductase	biological process unknown	copper ion binding	-2.37147	-1.86937
CATMA2B27340	CATMA2OB27340F1	AT2G28950			ATEXPA6 (ARABIDOPSIS THALIANA EXPANSIN A6)	cellulose and pectin-containing cell wall organization and biogenesis	molecular function unknown	-1.77994	-1.83493
CATMA2A04690	CATMA2OA04690F1	AT2G05920			subtilase family protein	proteolysis	subtilase activity	-1.64316	-1.82947
CATMA5A37820	CATMA5OA37820F1	AT5G42100			glycosyl hydrolase family 17 protein	carbohydrate metabolic process	catalytic activity	-0.846442	-1.81681
CATMA4A36827	CATMA4OA36827R1	AT4G35100			PIP3 (PLASMA MEMBRANE INTRINSIC PROTEIN 3); water channel	transport	transporter activity	-0.856244	-1.7789
CATMA1A03520	CATMA1OA03520F1	AT1G04680			pectate lyase family protein	biological process unknown	lyase activity	-2.12032	-1.76776
CATMA1A62500	CATMA1OA62500R1	AT1G73220			sugar transporter family protein	transport	transporter activity	-1.73816	-1.75137
CATMA1A28000	CATMA1OA28000F1	AT1G29980			unknown protein	biological process unknown		-1.99651	-1.66661
CATMA1A46460	CATMA1OA46460F1	AT1G55360			unknown protein	biological process unknown	molecular function unknown	-1.3646	-1.65954
CATMA5A62810	CATMA5OA62810F1	AT5G67360			ARA12; subtilase	proteolysis	subtilase activity	-1.09113	-1.63022
CATMA3A47210	CATMA3OA47210F1	AT3G54260			unknown protein	biological process unknown	binding	-0.918432	-1.62749
CATMA2A39890	CATMA2OA39890F1	AT2G41480			peroxidase	electron transport	peroxidase activity	-1.68435	-1.62575
CATMA1A38720	CATMA1OA38720F1	AT1G47670			amino acid transporter family protein	amino acid transport	amino acid transmembrane transporter activity	-1.45367	-1.61569
CATMA2A34810	CATMA2OA34810R1	AT2G36570			leucine-rich repeat transmembrane protein kinase, putative	protein amino acid phosphorylation	protein kinase activity	-1.66674	-1.61536
CATMA2A40990	CATMA2OA40990F1	AT2G42570			unknown protein	biological process unknown	protein kinase activity	-1.21571	-1.5554
CATMA4A23655	CATMA4OA23655F1	AT4G21960			PRXR1 (peroxidase 42); peroxidase	electron transport	peroxidase activity	-0.846814	-1.52735
CATMA1A26600	CATMA1OA26600F1	AT1G28400			unknown protein	biological process unknown	molecular function unknown	-0.790289	-1.51903
CATMA1A60700	CATMA1OA60700F1	AT1G71380			glycosyl hydrolase family 9 protein	carbohydrate metabolic process	catalytic activity	-1.47764	-1.51781
CATMA1A57930	CATMA1OA57930F1	AT1G68560			ATXYL1/XYL1 (ALPHA-XYLOSIDASE 1); alpha-N-arabinofuranosidase/ hydrolase, hydrolyzing O-glycosyl compounds / xylan 1,4-beta-xylosidase	carbohydrate metabolic process	hydrolase activity, hydrolyzing O-glycosyl compounds	-1.41127	-1.51628
CATMA3A13580	CATMA3OA13580F1	AT3G14310			ATPME3 (Arabidopsis thaliana pectin methylesterase 3)	cell wall modification	enzyme inhibitor activity	-1.16988	-1.51258
CATMA1A64830	CATMA1OA64830F1	AT1G75500			nodulin MtN21 family protein	biological process unknown	molecular function unknown	-1.32846	-1.49298
CATMA3A13520	CATMA3OA13520F1	AT3G14240			subtilase family protein	proteolysis	subtilase activity	-0.859286	-1.48191
CATMA3A27260	CATMA3OA27260R1	AT3G27400			pectate lyase family protein	biological process unknown	pectate lyase activity	-1.50854	-1.47514
CATMA2A43870	CATMA2OA43870F1	AT2G45470			FLA8 (Arabinogalactan protein 8)	regulation of transcription, DNA-dependent	molecular function unknown	-1.49137	-1.46742
CATMA5A21640	CATMA5OA21640R1	AT5G24105			AGP41	biological process unknown	molecular function unknown	-0.942301	-1.44436
CATMA3A04940	CATMA3OA04940F1	AT3G05910			pectinacetylesterase, putative	biological process unknown	carboxylesterase activity	-1.45911	-1.42584
CATMA4A12870	CATMA4OA12870F1	AT4G12730			FLA2 (FLA2)	protein amino acid dephosphorylation	molecular function unknown	-1.79407	-1.40029
CATMA2A27830	CATMA2OC47486F1	AT2G29440			ATGSTU6 (GLUTATHIONE S-TRANSFERASE 24); glutathione transferase	cellular component organization and biogenesis	glutathione transferase activity	-1.54007	-1.37414
CATMA1A53700	CATMA1OA53700R1	AT1G64390			endo-1,4-beta-glucanase, putative / cellulase, putative	carbohydrate metabolic process	catalytic activity	-2.08168	-1.36902
CATMA1A17240	CATMA1OA17240F1	AT1G18250			ATLP-1 (Arabidopsis thaumatin-like protein 1)	response to other organism	molecular function unknown	-0.833596	-1.35264
CATMA2A00870	CATMA2OA00870F1	AT2G01820			leucine-rich repeat protein kinase, putative	protein amino acid phosphorylation	protein kinase activity	-0.990095	-1.30204
CATMA1A02680	CATMA1OA02680F1	AT1G03820			unknown protein	biological process unknown	molecular function unknown	-1.31618	-1.29495
CATMA5A21870	CATMA5OA21870R1	AT5G24310			ABIL3 (ABL INTERACTOR-LIKE PROTEIN 3)	biological process unknown	molecular function unknown	-1.64988	-1.26668
CATMA1A44930	CATMA1OA44930R1	AT1G53830			ATPME2 (Arabidopsis thaliana pectin methylesterase 2)	cell wall modification	enzyme inhibitor activity	-1.12392	-1.25923
CATMA5A42710	CATMA5OA42710R1	AT5G46700			TRN2 (TORNADO 2)	aging	molecular function unknown	-0.971523	-1.25076
CATMA3A15120	CATMA3OA15120F1	AT3G15720			glycoside hydrolase family 28 protein / polygalacturonase (pectinase) family protein	carbohydrate metabolic process	polygalacturonase activity	-0.782823	-1.23401
CATMA3A53820	CATMA3OA53820F1	AT3G60840			microtubule associated protein (MAP65/ASE1) family protein	isoprenoid biosynthetic process	diphosphomevalonate decarboxylase activity	-0.888122	-1.22177
CATMA1A67170	CATMA1OA67170F1	AT1G78060			glycosyl hydrolase family 3 protein	carbohydrate metabolic process	hydrolase activity, hydrolyzing O-glycosyl compounds	-1.39763	-1.21962
CATMA5A07520	CATMA5OA07520R1	AT5G08260			SCPL35 (serine carboxypeptidase-like 35); serine carboxypeptidase	proteolysis	serine carboxypeptidase activity	-1.24596	-1.20294
CATMA2A15970	CATMA2OA15970F1	AT2G17230			phosphate-responsive 1 family protein	biological process unknown	molecular function unknown	-1.7741	-1.19802
CATMA3A15645	CATMA3OA15645R1	AT3G16240			DELTA-TIP (delta tonoplast integral protein); water channel	transport	transporter activity	-0.984978	-1.19583
CATMA1A62960	CATMA1OA62960R1	AT1G73640			AtRABA6a (Arabidopsis Rab GTPase homolog A6a); GTP binding	small GTPase mediated signal transduction	GTP binding	-1.33596	-1.1924
CATMA3A12650	CATMA3OA12650R1	AT3G13510			unknown protein	biological process unknown	molecular function unknown	-0.854186	-1.16716
CATMA1A43260	CATMA1OA43260R1	AT1G52190			proton-dependent oligopeptide transport (POT) family protein	oligopeptide transport	transporter activity	-2.1037	-1.16283
CATMA5A21540	CATMA5OA21540R1	AT5G24010			protein kinase family protein	protein amino acid phosphorylation	protein kinase activity	-1.18609	-1.15946
CATMA1A59990	CATMA1OA59990F1	AT1G70710			CEL1 (cellulase 1); hydrolase, hydrolyzing O-glycosyl compounds	carbohydrate metabolic process	catalytic activity	-1.04429	-1.14764
CATMA3A44260	CATMA3OA44260R1	AT3G51280			male sterility MS5, putative	biological process unknown	binding	-0.903337	-1.14384
CATMA4A03440	CATMA4OA03440R1	AT4G03100			rac GTPase activating protein, putative	signal transduction	Rac GTPase activator activity	-0.995551	-1.09753
CATMA5A19660	CATMA5OA19660R1	AT5G21105			L-ascorbate oxidase/ copper ion binding		copper ion binding	-0.852065	-1.09713
CATMA5A48280	CATMA5OA48280F1	AT5G52390			photoassimilate-responsive protein, putative	biological process unknown	molecular function unknown	-1.0544	-1.09542
CATMA5A55720	CATMA5OA55720F1	AT5G59970			histone H4	nucleosome assembly	DNA binding	-0.797797	-1.08416
CATMA1A37610	CATMA1OA37610F1	AT1G44110			CYCA1;1 (CYCLIN A1;1); cyclin-dependent protein kinase regulator	regulation of cell cycle	cyclin-dependent protein kinase regulator activity	-1.16016	-1.05755
CATMA1A51920	CATMA1OA51920R1	AT1G62790			protease inhibitor/seed storage/lipid transfer protein (LTP) family protein	lipid transport	lipid binding	-0.796625	-1.02976
CATMA3A18980	CATMA3OA18980R1	AT3G19370			unknown protein	protein folding	heat shock protein binding	-1.24446	-1.01178
CATMA3A24360	CATMA3OA24360F1	AT3G24480			leucine-rich repeat family protein / extensin family protein	biological process unknown	structural constituent of cell wall	-0.814616	-1.01015
CATMA2A15380	CATMA2OA15380F1	AT2G16660			nodulin family protein			-1.41183	-1.00077
CATMA5A13625	CATMA5OA13625F1	AT5G15350			plastocyanin-like domain-containing protein	electron transport	copper ion binding	-1.76635	-0.997426
CATMA2A00680	CATMA2OA00680F1	AT2G01630			glycosyl hydrolase family 17 protein / beta-1,3-glucanase, putative	carbohydrate metabolic process	catalytic activity	-1.1252	-0.988401
CATMA1A07495	CATMA1OA07495F1	AT1G08560			SYP111 (syntaxin 111); t-SNARE	intracellular protein transport	SNAP receptor activity	-0.958319	-0.979067
CATMA2A37680	CATMA2OA37680R1	AT2G39420			esterase/lipase/thioesterase family protein	biological process unknown	catalytic activity	-0.953952	-0.978873
CATMA4A12530	CATMA4OA12530F1	AT4G12420			SKU5 (skewed 5); copper ion binding	biological process unknown	copper ion binding	-2.08475	-0.976567
CATMA4A29370	CATMA4OA29370F1	AT4G27730			ATOPT6 (oligopeptide transporter 6); oligopeptide transporter	biological process unknown	oligopeptide transporter activity	-0.793428	-0.968945
CATMA2A45330	CATMA2OA45330F1	AT2G46890			unknown protein	lipid metabolic process	oxidoreductase activity, acting on the CH-CH group of donors	-0.786133	-0.963417
CATMA4A02425	CATMA4ON94164F1	AT4G02140	AT4G02150		unknown protein, ATIMPALPHA3/MOS6; protein transporter	biological process unknown	molecular function unknown	-0.992477	-0.962558
CATMA2A35140	CATMA2OA35140F1	AT2G36870			xyloglucan:xyloglucosyl transferase, putative / xyloglucan endotransglycosylase, putative / endo-xyloglucan transferase, putative	carbohydrate metabolic process	hydrolase activity, hydrolyzing O-glycosyl compounds	-1.42795	-0.961077
CATMA3A22775	CATMA3OA22775F1	AT3G22840			ELIP1 (EARLY LIGHT-INDUCABLE PROTEIN); chlorophyll binding	biological process unknown	chlorophyll binding	-1.34034	-0.960283
CATMA1A59560	CATMA1OA59560F1	AT1G70280			NHL repeat-containing protein	potassium ion transport	potassium ion transmembrane transporter activity	-0.950733	-0.958053
CATMA5A51220	CATMA5OA51220R1	AT5G55480			glycerophosphoryl diester phosphodiesterase family protein	glycerol metabolic process	glycerophosphodiester phosphodiesterase activity	-0.838973	-0.949778
CATMA2A25560	CATMA2OA25560F1	AT2G27190			PAP1 (PURPLE ACID PHOSPHATASE 1); acid phosphatase/ protein serine/threonine phosphatase		acid phosphatase activity	-0.825392	-0.935262
CATMA4A29470	CATMA4OA29470F1	AT4G27840			unknown protein	transport	molecular function unknown	-1.01272	-0.928045
CATMA5A04380	CATMA5OA04380R1	AT5G05180			unknown protein	biological process unknown	transporter activity	-1.08509	-0.917648
CATMA5A22810	CATMA5OA22810F1	AT5G25100			endomembrane protein 70, putative	biological process unknown	ATP binding	-1.03512	-0.917434
CATMA3A06780	CATMA3OA06780F1	AT3G07540			formin homology 2 domain-containing protein / FH2 domain-containing protein	cellular component organization and biogenesis	actin binding	-1.01116	-0.912495
CATMA1A62230	CATMA1OA62230F1	AT1G73010			phosphoric monoester hydrolase	metabolic process	phosphoric monoester hydrolase activity	-0.824039	-0.909037
CATMA4A19060	CATMA4OA19060F1	AT4G18030			dehydration-responsive family protein	biological process unknown	solute:hydrogen antiporter activity	-0.794299	-0.894648
CATMA2A32210	CATMA2OA32210F1	AT2G34080			cysteine proteinase, putative	proteolysis	cysteine-type endopeptidase activity	-1.26518	-0.884287
CATMA4A40120	CATMA4OA40120F1	AT4G38660			thaumatin, putative	response to other organism	molecular function unknown	-0.856128	-0.878978
CATMA5A62740	CATMA5OA62740F1	AT5G67270			ATEB1C (MICROTUBULE END BINDING PROTEIN 1); microtubule binding	biological process unknown	microtubule binding	-0.944429	-0.871908
CATMA2A27200	CATMA2OA27200F1	AT2G28790			osmotin-like protein, putative	response to other organism	molecular function unknown	-1.75862	-0.865395
CATMA4A04010	CATMA4OA04010F1	AT4G03620			myosin heavy chain-related	biological process unknown	molecular function unknown	-1.8055	-0.860758
CATMA2A40200	CATMA2OA40200R1	AT2G41820			leucine-rich repeat transmembrane protein kinase, putative	protein amino acid phosphorylation	protein kinase activity	-1.89547	-0.84528
CATMA4A37030	CATMA4OA37030F1	AT4G35300			TMT2 (TONOPLAST MONOSACCHARIDE TRANSPORTER2); carbohydrate transporter/ nucleoside transporter/ sugar porter	transport	transporter activity	-0.813778	-0.841485
CATMA3A27840	CATMA3OA27840R1	AT3G28050			nodulin MtN21 family protein	biological process unknown	DNA binding	-0.83721	-0.826731
CATMA5A44430	CATMA5OA44430F1	AT5G48450			SKS3 (SKU5 Similar 3); copper ion binding	biological process unknown	copper ion binding	-1.19383	-0.813384
CATMA5A32270	CATMA5OA32270F1	AT5G37010			unknown protein	N-terminal protein myristoylation	molecular function unknown	-1.11428	-0.810658
CATMA1A42760	CATMA1OA42760F1	AT1G51630			unknown protein	biological process unknown	molecular function unknown	-1.26138	-0.807389
CATMA1A04710	CATMA1OA04710R1	AT1G05710			ethylene-responsive protein, putative	response to ethylene stimulus	transcription factor activity	-1.23957	-0.806271
CATMA4A36760	CATMA4OA36760F1	AT4G34980			SLP2 (subtilisin-like serine protease 2); subtilase	proteolysis	subtilase activity	-0.878132	-0.797928
CATMA2A27910	CATMA2OA27910F1	AT2G29550			TUB7 (tubulin beta-7 chain)	microtubule-based process	GTPase activity	-1.40022	-0.797638
CATMA2A22490	CATMA2OA22490F1	AT2G24150			HHP3 (heptahelical protein 3); receptor	response to hormone stimulus	receptor activity	-0.899663	-0.792918
CATMA3A47740	CATMA3OA47740R1	AT3G54820			PIP2;5/PIP2D (plasma membrane intrinsic protein 2;5); water channel	transport	transporter activity	-0.96066	-0.789518
CATMA3A24616	CATMA3OA24616R1	AT3G24660			TMKL1 (TRANSMEMBRANE KINASE-LIKE 1); ATP binding / kinase/ protein serine/threonine kinase	protein amino acid phosphorylation	protein kinase activity	-0.908671	-0.785516
CATMA1A43530	CATMA1OA43530R1	AT1G52470			unknown protein	biological process unknown	molecular function unknown	-1.24852	-0.782934
CATMA4A01930	CATMA4OA01930R1	AT4G01730			zinc finger (DHHC type) family protein	biological process unknown	zinc ion binding	-0.867271	-0.778352
CATMA5A07650	CATMA5OA07650F1	AT5G08370			ATAGAL2 (ARABIDOPSIS THALIANA ALPHA-GALACTOSIDASE 2); alpha-galactosidase	carbohydrate metabolic process	catalytic activity	-0.992301	-0.765704
CATMA1A22146	CATMA1OA22146F1	AT1G23080			PIN7 (PIN-FORMED 7)	auxin polar transport	transporter activity	-1.14803	-0.745962
CATMA3A44680	CATMA3OA44680R1	AT3G51720			unknown protein	biological process unknown	molecular function unknown	-0.822772	-0.741787
CATMA1A58910	CATMA1OA58910R1	AT1G69580			transcription factor	regulation of transcription	DNA binding	-1.23078	-0.741616
CATMA2A25065	CATMA2OA25065R1	AT2G26760			cyclin-dependent protein kinase regulator	regulation of cell cycle	cyclin-dependent protein kinase regulator activity	-0.769066	-0.740648
CATMA2A29240	CATMA2OA29240F1	AT2G31070			TCP10 (TCP domain protein 10); transcription factor	regulation of transcription	transcription factor activity	-1.1839	-0.72831
CATMA2A32650	CATMA2OA32650F1	AT2G34510			unknown protein	biological process unknown	molecular function unknown	-1.26295	-0.723265
CATMA2A24560	CATMA2OA24560F1	AT2G26180			IQD6 (IQ-domain 6); calmodulin binding	porphyrin biosynthetic process	calmodulin binding	-0.777369	-0.720308
CATMA2B36420	CATMA2OB36420R1	AT2G38120			AUX1 (AUXIN RESISTANT 1); amino acid permease/ transporter	amino acid transport	transporter activity	-0.857876	-0.714192
CATMA2A31560	CATMA2OA31560F1	AT2G33400			unknown protein	biological process unknown	molecular function unknown	-0.951026	-0.7139
CATMA1A14070	CATMA1OA14070R1	AT1G15080			ATPAP2 (PHOSPHATIDIC ACID PHOSPHATASE 2); phosphatidate phosphatase	metabolic process	catalytic activity	-1.03801	-0.710811
CATMA4A32050	CATMA4OA32050F1	AT4G30440			GAE1 (UDP-D-GLUCURONATE 4-EPIMERASE 1); UDP-glucuronate 4-epimerase/ catalytic	carbohydrate metabolic process	catalytic activity	-1.21742	-0.69836
CATMA2A32430	CATMA2OA32430F1	AT2G34300			dehydration-responsive protein-related	biological process unknown	transporter activity	-0.95619	-0.694663
CATMA1A01650	CATMA1OA01650R1	AT1G02690			importin alpha-2 subunit, putative	protein import into nucleus	binding	-0.801187	-0.689063
CATMA1A35650	CATMA1OA35650F1	AT1G41830			SKS6 (SKU5 Similar 6); pectinesterase	cellulose and pectin-containing cell wall organization and biogenesis	copper ion binding	-1.47381	-0.688891
CATMA3A05990	CATMA3OA05990F1	AT3G06770			glycoside hydrolase family 28 protein / polygalacturonase (pectinase) family protein	carbohydrate metabolic process	polygalacturonase activity	-1.1362	-0.685943
CATMA1A45790	CATMA1ON95118F1	AT1G54680	AT1G54690		unknown protein, histone H2A, putative	biological process unknown	molecular function unknown	-0.783497	-0.664904
CATMA2A29540	CATMA2OA29540R1	AT2G31335			unknown protein	biological process unknown	molecular function unknown	-0.816778	-0.66245
CATMA4A39265	CATMA4OA39265R1	AT4G37750			ANT (AINTEGUMENTA); DNA binding / transcription factor	regulation of transcription, DNA-dependent	DNA binding	-1.77771	-0.658496
CATMA3A06630	CATMA3OA06630F1	AT3G07410			AtRABA5b (Arabidopsis Rab GTPase homolog A5b); GTP binding	small GTPase mediated signal transduction	GTP binding	-0.909384	-0.642303
CATMA4A13540	CATMA4OA13540F1	AT4G13370			unknown protein	biological process unknown	molecular function unknown	-0.905419	-0.633021
CATMA5A36140	CATMA5OA36140R1	AT5G40480			EMB3012 (EMBRYO DEFECTIVE 3012)	embryonic development ending in seed dormancy	molecular function unknown	-0.922327	-0.63217
CATMA1A25070	CATMA1OA25070F1	AT1G26850			dehydration-responsive family protein	exocytosis	protein binding	-1.09858	-0.62856
CATMA3A56310	CATMA3OA56310F1	AT3G63120			CYCP1;1 (cyclin p1;1); cyclin-dependent protein kinase	regulation of cell cycle	cyclin-dependent protein kinase activity	-1.21179	-0.626894
CATMA1A69730	CATMA1OA69730F1	AT1G80530			nodulin family protein	biological process unknown	molecular function unknown	-0.84518	-0.620792
CATMA1A67690	CATMA1OA67690R1	AT1G78630			EMB1473 (EMBRYO DEFECTIVE 1473); structural constituent of ribosome	translation	structural constituent of ribosome	-0.808644	-0.618642
CATMA5A24950	CATMA5OA24950R1	AT5G27560			unknown protein	biological process unknown	molecular function unknown	-0.86581	-0.617128
CATMA5A28920	CATMA5OA28920F1	AT5G33300			chromosome-associated kinesin-related	biological process unknown	molecular function unknown	-0.823642	-0.613553
CATMA1A18330	CATMA1OA18330F1	AT1G19300			GATL1/GLZ1/PARVUS (Galacturonosyltransferase-like 1); polygalacturonate 4-alpha-galacturonosyltransferase/ transferase, transferring glycosyl groups / transferase, transferring hexosyl groups	xylem and phloem pattern formation	transferase activity, transferring glycosyl groups	-0.907979	-0.612608
CATMA1A54070	CATMA1OA54070F1	AT1G64760			glycosyl hydrolase family 17 protein	carbohydrate metabolic process	catalytic activity	-1.63065	-0.60865
CATMA2A29030	CATMA2OA29030R1	AT2G30780			pentatricopeptide (PPR) repeat-containing protein	biological process unknown	molecular function unknown	-1.73022	-0.607543
CATMA3A24970	CATMA3OA24970R1	AT3G25130			unknown protein	biological process unknown	molecular function unknown	-0.904537	-0.602758
CATMA1A30900	CATMA1OA30900F1	AT1G32500			ATNAP6 (NON-INTRINSIC ABC PROTEIN 6)	iron-sulfur cluster assembly	protein binding	-0.831912	-0.60039
CATMA1A67220	CATMA1OA67220R1	AT1G78100			F-box family protein	biological process unknown	molecular function unknown	-0.998236	-0.599828
CATMA2A32790	CATMA2OA32790F1	AT2G34680			AIR9 (Auxin-Induced in Root cultures 9); protein binding	ubiquitin-dependent protein catabolic process	protein binding	-1.00909	-0.596601
CATMA1A65090	CATMA1OA65090R1	AT1G75800			pathogenesis-related thaumatin family protein	response to other organism	molecular function unknown	-0.888377	-0.587624
CATMA4A39920	CATMA4OA39920F1	AT4G38400			ATEXLA2 (ARABIDOPSIS THALIANA EXPANSIN-LIKE A2)	cellulose and pectin-containing cell wall organization and biogenesis	molecular function unknown	-1.69862	-0.58
CATMA5A45440	CATMA5ON94055R1	AT5G49450	AT5G49448		bZIP family transcription factor, unknown protein	regulation of transcription, DNA-dependent	DNA binding	2.24412	0.582413
CATMA5A34660	CATMA5OA34660R1	AT5G39050			transferase family protein	biological process unknown	transferase activity	2.17492	0.584847
CATMA2A37970	CATMA2OA37970R1	AT2G39740			unknown protein	biological process unknown	molecular function unknown	0.996822	0.587158
CATMA4A17722	CATMA4OA17722F1	AT4G16760			ACX1 (ACYL-COA OXIDASE 1)	electron transport	acyl-CoA dehydrogenase activity	1.3801	0.588091
CATMA4A16270	CATMA4OA16270F1	AT4G15530			PPDK (PYRUVATE ORTHOPHOSPHATE DIKINASE)	response to absence of light	catalytic activity	1.70856	0.588918
CATMA4A33510	CATMA4ON90071F1	AT4G31850	AT4G31860		PGR3 (PROTON GRADIENT REGULATION 3); binding, protein phosphatase 2C, putative / PP2C, putative	biological process unknown	molecular function unknown	1.16291	0.598899
CATMA2A40740	CATMA2OA40740R1	AT2G42350			zinc finger (C3HC4-type RING finger) family protein	metabolic process	protein binding	0.972909	0.602852
CATMA3A19200	CATMA3OA19200F1	AT3G19580			AZF2 (ARABIDOPSIS ZINC-FINGER PROTEIN 2); nucleic acid binding / transcription factor/ zinc ion binding	biological process unknown	nucleic acid binding	0.901693	0.613048
CATMA1A07735	CATMA1OA07735R1	AT1G08830			CSD1 (copper/zinc superoxide dismutase 1)	superoxide metabolic process	copper, zinc superoxide dismutase activity	0.942909	0.613659
CATMA2A00700	CATMA2OA00700F1	AT2G01650			PUX2 (PLANT UBX DOMAIN-CONTAINING PROTEIN 2); nucleic acid binding / zinc ion binding	biological process unknown	nucleic acid binding	0.846513	0.638936
CATMA2A37440	CATMA2OA37440F1	AT2G39210			nodulin family protein	biological process unknown	molecular function unknown	2.19779	0.641178
CATMA5A59330	CATMA5OA59330F1	AT5G63790			ANAC102 (Arabidopsis NAC domain containing protein 102); transcription factor	multicellular organismal development	DNA binding	1.56276	0.641831
CATMA4A41020	CATMA4OA41020R1	AT4G39670			unknown protein	biological process unknown	molecular function unknown	1.24853	0.707849
CATMA1A04170	CATMA1OA04170F1	AT1G05300			ZIP5 (ZINC TRANSPORTER 5 PRECURSOR); cation transporter	cation transport	zinc ion transmembrane transporter activity	1.29384	0.719568
CATMA3A44930	CATMA3OC57710R1	AT3G52020			SCPL39 (serine carboxypeptidase-like 39); serine carboxypeptidase	proteolysis	serine carboxypeptidase activity	1.29849	0.726814
CATMA2A01705	CATMA2OA01705F1	AT2G02800			APK2B (PROTEIN KINASE 2B); kinase	protein amino acid phosphorylation	protein kinase activity	0.898877	0.726984
CATMA3A44140	CATMA3OA44140R1	AT3G51130			unknown protein	response to salt stress		0.775509	0.754065
CATMA3A25700	CATMA3OA25700F1	AT3G25882			NIMIN-2 (NIM1-INTERACTING 2)	biological process unknown	molecular function unknown	4.29122	0.776844
CATMA1A65800	CATMA1OA65800R1	AT1G76600			unknown protein	N-terminal protein myristoylation	molecular function unknown	1.14958	0.789659
CATMA1A59190	CATMA1OA59190R1	AT1G69880			ATH8 (thioredoxin H-type 8); thiol-disulfide exchange intermediate	N-terminal protein myristoylation	thiol-disulfide exchange intermediate activity	2.42428	0.790336
CATMA4A01210	CATMA4ON90003R1	AT4G01030	AT4G01026		pentatricopeptide (PPR) repeat-containing protein, unknown protein	biological process unknown	acid phosphatase activity	0.870549	0.833833
CATMA3A10050	CATMA3OA10050R1	AT3G10985			wound-responsive protein-related	biological process unknown	molecular function unknown	1.06934	0.842546
CATMA4A14800	CATMA4ON100228F1	AT4G14430			enoyl-CoA hydratase/isomerase family protein	metabolic process	catalytic activity	1.00952	0.845236
CATMA1A35155	CATMA1OA35155R1	AT1G37130			NIA2 (NITRATE REDUCTASE 2)	electron transport	iron ion binding	1.06977	0.84655
CATMA3A05500	CATMA3OA05500F1	AT3G06420			ATG8H (AUTOPHAGY 8H); microtubule binding	autophagy	microtubule binding	1.29066	0.865388
CATMA1A65300	CATMA1OA65300R1	AT1G76070			unknown protein	biological process unknown	molecular function unknown	1.12646	0.909403
CATMA2A22170	CATMA2OA22170F1	AT2G23810			TET8 (TETRASPANIN8)	aging	molecular function unknown	1.20388	0.934699
CATMA2A28440	CATMA2OA28440R1	AT2G30140			UDP-glucoronosyl/UDP-glucosyl transferase family protein	metabolic process	UDP-glycosyltransferase activity	1.75903	0.954621
CATMA2A39435	CATMA2OA39435R1	AT2G41090			calmodulin-like calcium-binding protein, 22 kDa (CaBP-22)	lipid transport	calcium ion binding	2.36208	0.990565
CATMA3A29060	CATMA3OA29060F1	AT3G29034			unknown protein	biological process unknown	molecular function unknown	2.31285	1.00315
CATMA3A43980	CATMA3OA43980R1	AT3G50970			LTI30/XERO2 (LOW TEMPERATURE-INDUCED 30)	response to stress	molecular function unknown	1.84438	1.04398
CATMA5A59570	CATMA5OA59570R1	AT5G64090			unknown protein	biological process unknown	molecular function unknown	0.85118	1.06204
CATMA1A16960	CATMA1OA16960F1	AT1G17960			threonyl-tRNA synthetase, putative / threonine--tRNA ligase, putative	translation	nucleotide binding	0.968058	1.08409
CATMA3A41120	CATMA3OA41120F1	AT3G48090			EDS1 (ENHANCED DISEASE SUSCEPTIBILITY 1); signal transducer/ triacylglycerol lipase	lipid metabolic process	triacylglycerol lipase activity	1.2372	1.09668
CATMA2A37430	CATMA2OA37430F1	AT2G39200			MLO12 (MILDEW RESISTANCE LOCUS O 12); calmodulin binding	defense response	calmodulin binding	2.30616	1.12258
CATMA3A16380	CATMA3OA16380F1	AT3G16990			TENA/THI-4 family protein	glycolysis	molecular function unknown	1.66712	1.13609
CATMA5A50126	CATMA5OA50126R1	AT5G54206			pseudogene			0.914882	1.13964
CATMA4A11960	CATMA4OA11960F1	AT4G11800			calcineurin-like phosphoesterase family protein	biological process unknown	protein serine/threonine phosphatase activity	0.901609	1.14004
CATMA1A47413	CATMA1OA47413F1	AT1G56330			SAR1 (SECRETION-ASSOCIATED RAS); GTP binding	intracellular protein transport	GTP binding	1.1022	1.19105
CATMA1A61530	CATMA1OA61530F1	AT1G72280			AERO1 (ARABIDOPSIS ENDOPLASMIC RETICULUM OXIDOREDUCTINS 1)	protein thiol-disulfide exchange	molecular function unknown	1.1946	1.2609
CATMA1A23400	CATMA1OA23400R1	AT1G24460			myosin-related	biological process unknown	molecular function unknown	0.829464	1.28999
CATMA3A37080	CATMA3OA37080F1	AT3G44190			pyridine nucleotide-disulphide oxidoreductase family protein	electron transport	electron carrier activity	0.990251	1.29496
CATMA2A28040	CATMA2OA28040F1	AT2G29650			inorganic phosphate transporter, putative	transport	transporter activity	0.954398	1.36375
CATMA1A58235	CATMA1OA58235R1	AT1G68840			RAV2 (REGULATOR OF THE ATPASE OF THE VACUOLAR MEMBRANE); DNA binding / transcription factor	regulation of transcription, DNA-dependent	DNA binding	1.94075	1.38943
CATMA4A28870	CATMA4OA28870R1	AT4G27290			S-locus protein kinase, putative	protein amino acid phosphorylation	protein kinase activity	0.895733	1.43093
CATMA3A44010	CATMA3OA44010F1	AT3G51000			epoxide hydrolase, putative	biological process unknown	catalytic activity	1.28802	1.43473
CATMA3A46950	CATMA3OA46950F1	AT3G53990			universal stress protein (USP) family protein	response to stress	molecular function unknown	0.989252	1.44044
CATMA4A14790	CATMA4OA14790F1	AT4G14420			lesion inducing protein-related	microtubule-based process	GTPase activity	1.02262	1.46003
CATMA1A44290	CATMA1OA44290F1	AT1G53280			DJ-1 family protein	biological process unknown	signal transducer activity	1.26474	1.47793
CATMA5A15595	CATMA5OA15595R1	AT5G17330			GAD (Glutamate decarboxylase 1); calmodulin binding	glutamate metabolic process	catalytic activity	1.36606	1.48779
CATMA5A05530	CATMA5OA05530F1	AT5G06320			NHL3 (NDR1/HIN1-like 3)	transport	transporter activity	1.18939	1.5326
CATMA1A20570	CATMA1ON94964F1	AT1G21520			unknown protein	response to salt stress	molecular function unknown	1.1784	1.55579
CATMA1A20840	CATMA1OA20840R1	AT1G21750			ATPDIL1-1 (PDI-LIKE 1-1); protein disulfide isomerase	cell redox homeostasis	protein disulfide isomerase activity	1.0028	1.59686
CATMA5A61710	CATMA5OA61710R1	AT5G66360			ribosomal RNA adenine dimethylase family protein	rRNA modification	rRNA (adenine-N6,N6-)-dimethyltransferase activity	1.20405	1.64004
CATMA4A34400	CATMA4OA34400F1	AT4G32670			protein binding / zinc ion binding	defense response	protein binding	0.844956	1.67419
CATMA2A44900	CATMA2OA44900F1	AT2G46500			phosphatidylinositol 3- and 4-kinase family protein / ubiquitin family protein	protein modification process	inositol or phosphatidylinositol kinase activity	0.898245	1.71275
CATMA1A03810	CATMA1OA03810F1	AT1G04980			ATPDIL2-2 (PDI-LIKE 2-2); thiol-disulfide exchange intermediate	cell redox homeostasis	isomerase activity	1.4665	1.86965
CATMA3A52530	CATMA3OA52530R1	AT3G59500			integral membrane HRF1 family protein			0.820674	1.87006
CATMA5A50670	CATMA5OA50670R1	AT5G54860			integral membrane transporter family protein	transport	transporter activity	1.10162	1.90324
CATMA2A16860	CATMA2OA16860F1	AT2G18193			AAA-type ATPase family protein	biological process unknown	nucleotide binding	1.24107	1.91518
CATMA4A31610	CATMA4OA31610F1	AT4G29960			unknown protein	biological process unknown	molecular function unknown	1.09562	1.93679
CATMA4A02835	CATMA4OA02835F1	AT4G02520			ATGSTF2 (Arabidopsis thaliana Glutathione S-transferase (class phi) 2); glutathione transferase	response to cold	glutathione transferase activity	1.77301	2.03349
CATMA1A68035	CATMA1ON92266R1	AT1G78920	AT1G78922		AVP2 (ARABIDOPSIS VACUOLAR H+-PYROPHOSPHATASE 2), unknown protein	proton transport	inorganic diphosphatase activity	1.27496	2.03447
CATMA5A20300	CATMA5OA20300F1	AT5G22800			aminoacyl-tRNA synthetase family protein	translation	nucleic acid binding	0.928533	2.05708
CATMA3A16390	CATMA3OA16390R1	AT3G17000			UBC32 (ubiquitin-conjugating enzyme 31); ubiquitin-protein ligase	ubiquitin-dependent protein catabolic process	ubiquitin-protein ligase activity	1.37688	2.06044
CATMA5A22200	CATMA5OA22200F1	AT5G24590			TIP (TCV-INTERACTING PROTEIN); transcription factor	multicellular organismal development	DNA binding	0.826511	2.06427
CATMA4A10150	CATMA4OA10150R1	AT4G10090			unknown protein	biological process unknown	molecular function unknown	1.29829	2.08546
CATMA5A43120	CATMA5OA43120R1	AT5G47130			Bax inhibitor-1 family / BI-1 family	anti-apoptosis		2.54433	2.11475
CATMA3A37250	CATMA3OA37250F1	AT3G44340			CEF (CLONE EIGHTY-FOUR); transporter	intracellular protein transport	transporter activity	1.29722	2.14824
CATMA2A34490	CATMA2OA34490F1	AT2G36300			integral membrane Yip1 family protein	isoprenoid biosynthetic process	molecular function unknown	1.336	2.16846
CATMA2A31130	CATMA2OA31130F1	AT2G32920			ATPDIL2-3 (PDI-LIKE 2-3); protein disulfide isomerase	electron transport	protein disulfide isomerase activity	1.04306	2.24947
CATMA2A02665	CATMA2OA02665F1	AT2G03760			ST (steroid sulfotransferase); sulfotransferase	multicellular organismal development	sulfotransferase activity	1.56903	2.25256
CATMA1A54330	CATMA1OA54330F1	AT1G65040			protein binding / zinc ion binding	gibberellin biosynthetic process	protein binding	1.2131	2.26014
CATMA5A22490	CATMA5ON91685R1	AT5G24810	AT5G24800		ABC1 family protein, BZO2H2 (basic leucine zipper O2 homolog 2); DNA binding / transcription factor	beta-lactam antibiotic catabolic process	beta-lactamase activity	0.956122	2.29317
CATMA5A30190	CATMA5OA30190F1	AT5G35080			unknown protein	biological process unknown	molecular function unknown	1.48732	2.34064
CATMA5A43115	CATMA5OA43115R1	AT5G47120			ATBI-1 (ARABIDOPSIS BAX INHIBITOR 1)	apoptosis	transmembrane receptor activity	2.55171	2.36422
CATMA3A42560	CATMA3OA42560F1	AT3G49530			ANAC062 (Arabidopsis NAC domain containing protein 62); transcription factor	multicellular organismal development	DNA binding	1.11929	2.42702
CATMA3A22365	CATMA3OA22365R1	AT3G22370			AOX1A (alternative oxidase 1A); alternative oxidase	electron transport	alternative oxidase activity	0.860538	2.43453
CATMA3A48680	CATMA3OA48680R1	AT3G55700			UDP-glucoronosyl/UDP-glucosyl transferase family protein	metabolic process	UDP-glycosyltransferase activity	1.34267	2.43876
CATMA5A37770	CATMA5OA37770R1	AT5G42050			unknown protein		molecular function unknown	1.55716	2.54961
CATMA1A07900	CATMA1OA07900F1	AT1G09080			luminal binding protein 3 (BiP-3) (BP3)	protein folding	ATP binding	1.34377	2.69261
CATMA3A44880	CATMA3OA44880F1	AT3G51980			binding	biological process unknown	binding	1.90859	2.73815
CATMA3A28035	CATMA3OA28035R1	AT3G28210			PMZ; zinc ion binding	response to abscisic acid stimulus	zinc ion binding	0.909489	3.13486
CATMA1A36330	CATMA1OA36330F1	AT1G42990			ATBZIP60 (BASIC REGION/LEUCINE ZIPPER MOTIF 60); DNA binding / transcription factor	regulation of transcription, DNA-dependent	DNA binding	2.28525	3.23318
CATMA4A36470	CATMA4OA36470F1	AT4G34630			unknown protein	biological process unknown	molecular function unknown	2.64766	3.78446
CATMA3A07810	CATMA3OA07810R1	AT3G08970			DNAJ heat shock N-terminal domain-containing protein	protein folding	heat shock protein binding	2.53887	3.966
CATMA1A17870	CATMA1OA17870R1	AT1G18830			transducin family protein / WD-40 repeat family protein	protein folding	nucleotide binding	3.79758	3.9779
CATMA1A59760	CATMA1OA59760F1	AT1G70490			ADP-ribosylation factor, putative	N-terminal protein myristoylation	protein binding	2.91802	4.05581
CATMA1A47670	CATMA1OA47670F1	AT1G56580			unknown protein	biological process unknown	molecular function unknown	3.9595	4.41219

## Sheet: C. SA and U73122
logRatio
	-2.5		-1.5	-1			1	1.5	2.5
								SA	U73122
								H2O	U73343
ID	ID v6	At1v5	At2	At3	fonctionv5	Mol FoGO	BioProcGO	Rat	Rat
CATMA1A43260	CATMA1OA43260R1	AT1G52190			proton-dependent oligopeptide transport (POT) family protein	oligopeptide transport	transporter activity	-2.1037	-2.90402
CATMA4A23690	CATMA4OA23690R1	AT4G22010			SKS4 (SKU5 Similar 4); copper ion binding / oxidoreductase	biological process unknown	copper ion binding	-2.37147	-2.57179
CATMA2B27340	CATMA2OB27340F1	AT2G28950			ATEXPA6 (ARABIDOPSIS THALIANA EXPANSIN A6)	cellulose and pectin-containing cell wall organization and biogenesis	molecular function unknown	-1.77994	-2.49622
CATMA5A22520	CATMA5OA22520R1	AT5G24820			aspartyl protease family protein	proteolysis	aspartic-type endopeptidase activity	-0.927114	-2.40938
CATMA5A47480	CATMA5OA47480F1	AT5G51550			phosphate-responsive 1 family protein	biological process unknown	molecular function unknown	-1.82096	-2.40662
CATMA4A12530	CATMA4OA12530F1	AT4G12420			SKU5 (skewed 5); copper ion binding	biological process unknown	copper ion binding	-2.08475	-2.39098
CATMA1A64830	CATMA1OA64830F1	AT1G75500			nodulin MtN21 family protein	biological process unknown	molecular function unknown	-1.32846	-2.35708
CATMA4A40730	CATMA4OA40730R1	AT4G39320			microtubule-associated protein-related	biological process unknown	molecular function unknown	-2.57499	-2.29378
CATMA1A02680	CATMA1OA02680F1	AT1G03820			unknown protein	biological process unknown	molecular function unknown	-1.31618	-2.2848
CATMA2A31180	CATMA2OA31180R1	AT2G32990			glycosyl hydrolase family 9 protein	carbohydrate metabolic process	catalytic activity	-0.912542	-2.22326
CATMA3A05990	CATMA3OA05990F1	AT3G06770			glycoside hydrolase family 28 protein / polygalacturonase (pectinase) family protein	carbohydrate metabolic process	polygalacturonase activity	-1.1362	-2.20728
CATMA5A05020	CATMA5OA05020F1	AT5G05840			unknown protein	biological process unknown	molecular function unknown	-0.955614	-2.18467
CATMA3A13520	CATMA3OA13520F1	AT3G14240			subtilase family protein	proteolysis	subtilase activity	-0.859286	-2.16856
CATMA1A53700	CATMA1OA53700R1	AT1G64390			endo-1,4-beta-glucanase, putative / cellulase, putative	carbohydrate metabolic process	catalytic activity	-2.08168	-2.15927
CATMA2A27200	CATMA2OA27200F1	AT2G28790			osmotin-like protein, putative	response to other organism	molecular function unknown	-1.75862	-2.15702
CATMA1A61835	CATMA1OA61835F1	AT1G72610			GLP1 (GERMIN-LIKE PROTEIN 1); manganese ion binding / metal ion binding / nutrient reservoir	biological process unknown	manganese ion binding	-1.04263	-2.1567
CATMA1A59990	CATMA1OA59990F1	AT1G70710			CEL1 (cellulase 1); hydrolase, hydrolyzing O-glycosyl compounds	carbohydrate metabolic process	catalytic activity	-1.04429	-2.15582
CATMA1A43530	CATMA1OA43530R1	AT1G52470			unknown protein	biological process unknown	molecular function unknown	-1.24852	-2.14011
CATMA1A40950	CATMA1OA40950R1	AT1G49870			unknown protein	ATP-dependent proteolysis	ATP-dependent peptidase activity	-0.7917	-2.13935
CATMA5A35810	CATMA5OA35810F1	AT5G40150			peroxidase, putative	electron transport	peroxidase activity	-1.38906	-2.13837
CATMA3A44850	CATMA3OA44850F1	AT3G51950			RNA binding	biological process unknown	nucleotide binding	-0.814128	-2.13114
CATMA4A36760	CATMA4OA36760F1	AT4G34980			SLP2 (subtilisin-like serine protease 2); subtilase	proteolysis	subtilase activity	-0.878132	-2.11575
CATMA1A16520	CATMA1OA16520F1	AT1G17480			IQD7 (IQ-domain 7); calmodulin binding	biological process unknown	calmodulin binding	-0.819226	-2.10343
CATMA2A34810	CATMA2OA34810R1	AT2G36570			leucine-rich repeat transmembrane protein kinase, putative	protein amino acid phosphorylation	protein kinase activity	-1.66674	-2.05545
CATMA4A39265	CATMA4OA39265R1	AT4G37750			ANT (AINTEGUMENTA); DNA binding / transcription factor	regulation of transcription, DNA-dependent	DNA binding	-1.77771	-2.05025
CATMA1A07495	CATMA1OA07495F1	AT1G08560			SYP111 (syntaxin 111); t-SNARE	intracellular protein transport	SNAP receptor activity	-0.958319	-2.01998
CATMA2A35140	CATMA2OA35140F1	AT2G36870			xyloglucan:xyloglucosyl transferase, putative / xyloglucan endotransglycosylase, putative / endo-xyloglucan transferase, putative	carbohydrate metabolic process	hydrolase activity, hydrolyzing O-glycosyl compounds	-1.42795	-2.00613
CATMA2A32650	CATMA2OA32650F1	AT2G34510			unknown protein	biological process unknown	molecular function unknown	-1.26295	-1.99499
CATMA1A45760	CATMA1OA45760F1	AT1G54660			pseudogene			-0.784028	-1.98806
CATMA2A32210	CATMA2OA32210F1	AT2G34080			cysteine proteinase, putative	proteolysis	cysteine-type endopeptidase activity	-1.26518	-1.97153
CATMA3A53820	CATMA3OA53820F1	AT3G60840			microtubule associated protein (MAP65/ASE1) family protein	isoprenoid biosynthetic process	diphosphomevalonate decarboxylase activity	-0.888122	-1.97102
CATMA3A44260	CATMA3OA44260R1	AT3G51280			male sterility MS5, putative	biological process unknown	binding	-0.903337	-1.95144
CATMA5A04380	CATMA5OA04380R1	AT5G05180			unknown protein	biological process unknown	transporter activity	-1.08509	-1.91102
CATMA3A54980	CATMA3OA54980F1	AT3G61820			aspartyl protease family protein	proteolysis	aspartic-type endopeptidase activity	-1.93199	-1.9044
CATMA2A45330	CATMA2OA45330F1	AT2G46890			unknown protein	lipid metabolic process	oxidoreductase activity, acting on the CH-CH group of donors	-0.786133	-1.87315
CATMA1A38720	CATMA1OA38720F1	AT1G47670			amino acid transporter family protein	amino acid transport	amino acid transmembrane transporter activity	-1.45367	-1.86049
CATMA4A03440	CATMA4OA03440R1	AT4G03100			rac GTPase activating protein, putative	signal transduction	Rac GTPase activator activity	-0.995551	-1.84621
CATMA5A55720	CATMA5OA55720F1	AT5G59970			histone H4	nucleosome assembly	DNA binding	-0.797797	-1.84355
CATMA1A60700	CATMA1OA60700F1	AT1G71380			glycosyl hydrolase family 9 protein	carbohydrate metabolic process	catalytic activity	-1.47764	-1.82329
CATMA2A18310	CATMA2OA18310F1	AT2G19780			leucine-rich repeat family protein / extensin family protein	signal transduction	protein binding	-0.788344	-1.81784
CATMA4A01930	CATMA4OA01930R1	AT4G01730			zinc finger (DHHC type) family protein	biological process unknown	zinc ion binding	-0.867271	-1.80978
CATMA2A25065	CATMA2OA25065R1	AT2G26760			cyclin-dependent protein kinase regulator	regulation of cell cycle	cyclin-dependent protein kinase regulator activity	-0.769066	-1.78752
CATMA4A13540	CATMA4OA13540F1	AT4G13370			unknown protein	biological process unknown	molecular function unknown	-0.905419	-1.78057
CATMA2A25030	CATMA2OA25030R1	AT2G26710			BAS1 (PHYB ACTIVATION TAGGED SUPPRESSOR 1); oxygen binding	electron transport	monooxygenase activity	-0.768178	-1.7798
CATMA5A32270	CATMA5OA32270F1	AT5G37010			unknown protein	N-terminal protein myristoylation	molecular function unknown	-1.11428	-1.77977
CATMA1A46460	CATMA1OA46460F1	AT1G55360			unknown protein	biological process unknown	molecular function unknown	-1.3646	-1.77976
CATMA2A46280	CATMA2OA46280R1	AT2G47860			phototropic-responsive NPH3 family protein	response to light stimulus	signal transducer activity	-0.851306	-1.77341
CATMA3A42710	CATMA3OA42710R1	AT3G49670			BAM2 (big apical meristem 2); ATP binding / protein serine/threonine kinase	protein amino acid phosphorylation	protein kinase activity	-0.801792	-1.77191
CATMA2A00680	CATMA2OA00680F1	AT2G01630			glycosyl hydrolase family 17 protein / beta-1,3-glucanase, putative	carbohydrate metabolic process	catalytic activity	-1.1252	-1.73431
CATMA3A15120	CATMA3OA15120F1	AT3G15720			glycoside hydrolase family 28 protein / polygalacturonase (pectinase) family protein	carbohydrate metabolic process	polygalacturonase activity	-0.782823	-1.69344
CATMA2A19700	CATMA2OA19700R1	AT2G21050			amino acid permease, putative	amino acid transport	transporter activity	-1.17758	-1.69203
CATMA5A21550	CATMA5OA21550F1	AT5G24030			C4-dicarboxylate transporter/malic acid transport family protein	biological process unknown	transporter activity	-0.915226	-1.69087
CATMA2B19700	CATMA2OB19700R1	AT2G21050			amino acid permease, putative	amino acid transport	transporter activity	-1.63297	-1.67933
CATMA1A03520	CATMA1OA03520F1	AT1G04680			pectate lyase family protein	biological process unknown	lyase activity	-2.12032	-1.67316
CATMA2A31560	CATMA2OA31560F1	AT2G33400			unknown protein	biological process unknown	molecular function unknown	-0.951026	-1.6719
CATMA1A17240	CATMA1OA17240F1	AT1G18250			ATLP-1 (Arabidopsis thaumatin-like protein 1)	response to other organism	molecular function unknown	-0.833596	-1.66608
CATMA4A34530	CATMA4OA34530R1	AT4G32800			AP2 domain-containing transcription factor TINY, putative	regulation of transcription, DNA-dependent	DNA binding	-1.18999	-1.65984
CATMA3A27260	CATMA3OA27260R1	AT3G27400			pectate lyase family protein	biological process unknown	pectate lyase activity	-1.50854	-1.65877
CATMA3A12650	CATMA3OA12650R1	AT3G13510			unknown protein	biological process unknown	molecular function unknown	-0.854186	-1.65183
CATMA5A21540	CATMA5OA21540R1	AT5G24010			protein kinase family protein	protein amino acid phosphorylation	protein kinase activity	-1.18609	-1.6284
CATMA4A04010	CATMA4OA04010F1	AT4G03620			myosin heavy chain-related	biological process unknown	molecular function unknown	-1.8055	-1.62021
CATMA1A35650	CATMA1OA35650F1	AT1G41830			SKS6 (SKU5 Similar 6); pectinesterase	cellulose and pectin-containing cell wall organization and biogenesis	copper ion binding	-1.47381	-1.61841
CATMA5A60705	CATMA5OA60705F1	AT5G65310			ATHB5 (ARABIDOPSIS THALIANA HOMEOBOX PROTEIN 5)	regulation of transcription, DNA-dependent	DNA binding	-0.905677	-1.61134
CATMA1A22090	CATMA1OB22090R1	AT1G23030			armadillo/beta-catenin repeat family protein / U-box domain-containing protein	protein ubiquitination	ubiquitin-protein ligase activity	-0.982651	-1.60369
CATMA1A55710	CATMA1OA55710R1	AT1G66430			pfkB-type carbohydrate kinase family protein	sucrose biosynthetic process	ribokinase activity	-0.792705	-1.60339
CATMA5A44430	CATMA5OA44430F1	AT5G48450			SKS3 (SKU5 Similar 3); copper ion binding	biological process unknown	copper ion binding	-1.19383	-1.60239
CATMA2A40200	CATMA2OA40200R1	AT2G41820			leucine-rich repeat transmembrane protein kinase, putative	protein amino acid phosphorylation	protein kinase activity	-1.89547	-1.58122
CATMA5A21640	CATMA5OA21640R1	AT5G24105			AGP41	biological process unknown	molecular function unknown	-0.942301	-1.58066
CATMA5A37820	CATMA5OA37820F1	AT5G42100			glycosyl hydrolase family 17 protein	carbohydrate metabolic process	catalytic activity	-0.846442	-1.58061
CATMA5A40500	CATMA5OA40500F1	AT5G44670			unknown protein	biological process unknown		-0.868665	-1.57342
CATMA1A44930	CATMA1OA44930R1	AT1G53830			ATPME2 (Arabidopsis thaliana pectin methylesterase 2)	cell wall modification	enzyme inhibitor activity	-1.12392	-1.5625
CATMA2A27830	CATMA2OC47486F1	AT2G29440			ATGSTU6 (GLUTATHIONE S-TRANSFERASE 24); glutathione transferase	cellular component organization and biogenesis	glutathione transferase activity	-1.54007	-1.5558
CATMA3A24616	CATMA3OA24616R1	AT3G24660			TMKL1 (TRANSMEMBRANE KINASE-LIKE 1); ATP binding / kinase/ protein serine/threonine kinase	protein amino acid phosphorylation	protein kinase activity	-0.908671	-1.54987
CATMA2A00660	CATMA2OA00660F1	AT2G01610			invertase/pectin methylesterase inhibitor family protein	biological process unknown	enzyme inhibitor activity	-1.1454	-1.54537
CATMA2A43870	CATMA2OA43870F1	AT2G45470			FLA8 (Arabinogalactan protein 8)	regulation of transcription, DNA-dependent	molecular function unknown	-1.49137	-1.52915
CATMA4A40120	CATMA4OA40120F1	AT4G38660			thaumatin, putative	response to other organism	molecular function unknown	-0.856128	-1.52367
CATMA3A13580	CATMA3OA13580F1	AT3G14310			ATPME3 (Arabidopsis thaliana pectin methylesterase 3)	cell wall modification	enzyme inhibitor activity	-1.16988	-1.51738
CATMA5A44050	CATMA5OA44050R1	AT5G48070			ATXTH20 (XYLOGLUCAN ENDOTRANSGLUCOSYLASE/HYDROLASE 20); hydrolase, acting on glycosyl bonds	carbohydrate metabolic process	hydrolase activity, hydrolyzing O-glycosyl compounds	-1.33526	-1.49288
CATMA3A41570	CATMA3OA41570F1	AT3G48610			phosphoesterase family protein	autophagy	hydrolase activity, acting on ester bonds	-0.929897	-1.48509
CATMA5A52820	CATMA5OA52820F1	AT5G57100			transporter-related	electron transport	monooxygenase activity	-0.818334	-1.47357
CATMA1A06872	CATMA1OA06872F1	AT1G07880			ATMPK13 (ARABIDOPSIS THALIANA MAP KINASE 13); MAP kinase/ kinase	protein amino acid phosphorylation	protein kinase activity	-0.982787	-1.47317
CATMA2A15970	CATMA2OA15970F1	AT2G17230			phosphate-responsive 1 family protein	biological process unknown	molecular function unknown	-1.7741	-1.47203
CATMA1A18850	CATMA1OA18850F1	AT1G19835			unknown protein	biological process unknown	molecular function unknown	-0.789428	-1.46633
CATMA3A45410	CATMA3OA45410F1	AT3G52500			aspartyl protease family protein	proteolysis	aspartic-type endopeptidase activity	-1.09576	-1.46421
CATMA1B46590	CATMA1OB46590F1	AT1G55490			CPN60B (CHAPERONIN 60 BETA); ATP binding / protein binding / unfolded protein binding	protein folding	protein binding	-0.786926	-1.46054
CATMA1A57930	CATMA1OA57930F1	AT1G68560			ATXYL1/XYL1 (ALPHA-XYLOSIDASE 1); alpha-N-arabinofuranosidase/ hydrolase, hydrolyzing O-glycosyl compounds / xylan 1,4-beta-xylosidase	carbohydrate metabolic process	hydrolase activity, hydrolyzing O-glycosyl compounds	-1.41127	-1.45972
CATMA3A15645	CATMA3OA15645R1	AT3G16240			DELTA-TIP (delta tonoplast integral protein); water channel	transport	transporter activity	-0.984978	-1.45601
CATMA4A27320	CATMA4OA27320R1	AT4G25630			FIB2 (FIBRILLARIN 2)	RNA methylation	RNA binding	-1.14116	-1.44296
CATMA1A44170	CATMA1OA44170R1	AT1G53140			dynamin family protein	biological process unknown	GTPase activity	-0.804977	-1.43927
CATMA3A27770	CATMA3ON94516R1	AT3G27970			exonuclease	biological process unknown	nucleic acid binding	-0.936265	-1.43643
CATMA3A44680	CATMA3OA44680R1	AT3G51720			unknown protein	biological process unknown	molecular function unknown	-0.822772	-1.43334
CATMA2B36420	CATMA2OB36420R1	AT2G38120			AUX1 (AUXIN RESISTANT 1); amino acid permease/ transporter	amino acid transport	transporter activity	-0.857876	-1.42641
CATMA3A17550	CATMA3OA17550R1	AT3G18080			glycosyl hydrolase family 1 protein	carbohydrate metabolic process	catalytic activity	-1.14515	-1.42558
CATMA2A22490	CATMA2OA22490F1	AT2G24150			HHP3 (heptahelical protein 3); receptor	response to hormone stimulus	receptor activity	-0.899663	-1.41903
CATMA4A28350	CATMA4OA28350F1	AT4G26760			microtubule associated protein (MAP65/ASE1) family protein	biological process unknown	molecular function unknown	-1.00531	-1.40161
CATMA2A00820	CATMA2OA00820R1	AT2G01760			ARR14 (ARABIDOPSIS RESPONSE REGULATOR 14); transcription factor/ two-component response regulator	two-component signal transduction system (phosphorelay)	two-component response regulator activity	-1.13513	-1.39592
CATMA3A18980	CATMA3OA18980R1	AT3G19370			unknown protein	protein folding	heat shock protein binding	-1.24446	-1.39553
CATMA1A27950	CATMA1ON95009R1	AT1G29950	AT1G29951, AT1G29952		transcription factor/ transcription regulator, unknown protein, unknown protein	regulation of transcription	transcription factor activity	-0.90721	-1.38244
CATMA2A31740	CATMA2OA31740R1	AT2G33570			unknown protein	biological process unknown	molecular function unknown	-0.912183	-1.38197
CATMA3A47740	CATMA3OA47740R1	AT3G54820			PIP2;5/PIP2D (plasma membrane intrinsic protein 2;5); water channel	transport	transporter activity	-0.96066	-1.38185
CATMA5A11490	CATMA5OA11490F1	AT5G13290			protein kinase family protein	protein amino acid phosphorylation	protein kinase activity	-1.05918	-1.38094
CATMA1A67170	CATMA1OA67170F1	AT1G78060			glycosyl hydrolase family 3 protein	carbohydrate metabolic process	hydrolase activity, hydrolyzing O-glycosyl compounds	-1.39763	-1.36082
CATMA3A47210	CATMA3OA47210F1	AT3G54260			unknown protein	biological process unknown	binding	-0.918432	-1.32893
CATMA4A29890	CATMA4OA29890F1	AT4G28250			ATEXPB3 (ARABIDOPSIS THALIANA EXPANSIN B3)	cellulose and pectin-containing cell wall organization and biogenesis	molecular function unknown	-1.8159	-1.31877
CATMA3A27840	CATMA3OA27840R1	AT3G28050			nodulin MtN21 family protein	biological process unknown	DNA binding	-0.83721	-1.31229
CATMA1A42760	CATMA1OA42760F1	AT1G51630			unknown protein	biological process unknown	molecular function unknown	-1.26138	-1.28189
CATMA4A12870	CATMA4OA12870F1	AT4G12730			FLA2 (FLA2)	protein amino acid dephosphorylation	molecular function unknown	-1.79407	-1.27309
CATMA5A36140	CATMA5OA36140R1	AT5G40480			EMB3012 (EMBRYO DEFECTIVE 3012)	embryonic development ending in seed dormancy	molecular function unknown	-0.922327	-1.26829
CATMA2A24970	CATMA2OA24970R1	AT2G26650	AT2G26640		AKT1 (ARABIDOPSIS K TRANSPORTER 1); cyclic nucleotide binding / inward rectifier potassium channel, beta-ketoacyl-CoA synthase, putative	ion transport	ion channel activity	-0.902721	-1.26283
CATMA3A04940	CATMA3OA04940F1	AT3G05910			pectinacetylesterase, putative	biological process unknown	carboxylesterase activity	-1.45911	-1.25879
CATMA5A07520	CATMA5OA07520R1	AT5G08260			SCPL35 (serine carboxypeptidase-like 35); serine carboxypeptidase	proteolysis	serine carboxypeptidase activity	-1.24596	-1.25088
CATMA3A40690	CATMA3OA40690R1	AT3G47690			ATEB1A (Arabidopsis thaliana Microtubule End Binding Protein EB1A); microtubule binding	biological process unknown	microtubule binding	-0.805758	-1.24766
CATMA1A28740	CATMA1OA28740R1	AT1G30690			SEC14 cytosolic factor family protein / phosphoglyceride transfer family protein	transport	transporter activity	-0.82904	-1.24269
CATMA2A04690	CATMA2OA04690F1	AT2G05920			subtilase family protein	proteolysis	subtilase activity	-1.64316	-1.24253
CATMA5A19040	CATMA5OA19040R1	AT5G20540			ATBRXL4/BRX-LIKE4 (BREVIS RADIX-LIKE 4)	biological process unknown	molecular function unknown	-0.991386	-1.24239
CATMA3A17620	CATMA3OA17620F1	AT3G18130			guanine nucleotide-binding family protein / activated protein kinase C receptor (RACK1)	biological process unknown	nucleotide binding	-1.38321	-1.24002
CATMA4A39920	CATMA4OA39920F1	AT4G38400			ATEXLA2 (ARABIDOPSIS THALIANA EXPANSIN-LIKE A2)	cellulose and pectin-containing cell wall organization and biogenesis	molecular function unknown	-1.69862	-1.23978
CATMA1A67600	CATMA1OA67600F1	AT1G78530			protein kinase family protein	protein amino acid phosphorylation	protein kinase activity	-0.802201	-1.23455
CATMA2A31730	CATMA2OA31730F1	AT2G33560			spindle checkpoint protein-related	biological process unknown	molecular function unknown	-0.83969	-1.22573
CATMA3A06780	CATMA3OA06780F1	AT3G07540			formin homology 2 domain-containing protein / FH2 domain-containing protein	cellular component organization and biogenesis	actin binding	-1.01116	-1.20779
CATMA4A26470	CATMA4OA26470F1	AT4G24780			pectate lyase family protein	biological process unknown	lyase activity	-3.01613	-1.19466
CATMA1A24995	CATMA1OA24995R1	AT1G26770			ATEXPA10 (ARABIDOPSIS THALIANA EXPANSIN A10)	cellulose and pectin-containing cell wall organization and biogenesis	molecular function unknown	-1.70435	-1.1939
CATMA5A21870	CATMA5OA21870R1	AT5G24310			ABIL3 (ABL INTERACTOR-LIKE PROTEIN 3)	biological process unknown	molecular function unknown	-1.64988	-1.18071
CATMA3A52910	CATMA3OA52910F1	AT3G59890			dihydrodipicolinate reductase family protein	metabolic process	catalytic activity	-0.797948	-1.18066
CATMA4A32410	CATMA4OA32410R1	AT4G30800			40S ribosomal protein S11 (RPS11B)	translation	structural constituent of ribosome	-0.81637	-1.17818
CATMA5A46400	CATMA5OA46400F1	AT5G50420			unknown protein	biological process unknown	molecular function unknown	-1.02057	-1.17695
CATMA1A01650	CATMA1OA01650R1	AT1G02690			importin alpha-2 subunit, putative	protein import into nucleus	binding	-0.801187	-1.1697
CATMA3A42250	CATMA3OA42250R1	AT3G49220			pectinesterase family protein	cell wall modification	enzyme inhibitor activity	-1.04461	-1.16916
CATMA3A06630	CATMA3OA06630F1	AT3G07410			AtRABA5b (Arabidopsis Rab GTPase homolog A5b); GTP binding	small GTPase mediated signal transduction	GTP binding	-0.909384	-1.15191
CATMA3A07290	CATMA3OA07290R1	AT3G08030			unknown protein	biological process unknown	molecular function unknown	-1.37474	-1.14246
CATMA4A36740	CATMA4OA36740F1	AT4G34950			nodulin family protein	biological process unknown	acylphosphatase activity	-2.00924	-1.14107
CATMA2A27910	CATMA2OA27910F1	AT2G29550			TUB7 (tubulin beta-7 chain)	microtubule-based process	GTPase activity	-1.40022	-1.13345
CATMA4A19060	CATMA4OA19060F1	AT4G18030			dehydration-responsive family protein	biological process unknown	solute:hydrogen antiporter activity	-0.794299	-1.12987
CATMA4A29370	CATMA4OA29370F1	AT4G27730			ATOPT6 (oligopeptide transporter 6); oligopeptide transporter	biological process unknown	oligopeptide transporter activity	-0.793428	-1.1246
CATMA5A58490	CATMA5OA58490F1	AT5G62940			Dof-type zinc finger domain-containing protein	regulation of transcription	DNA binding	-1.02415	-1.12051
CATMA2A40710	CATMA2ON90545R1	AT2G42320	AT2G42330		nucleolar protein gar2-related, D111/G-patch domain-containing protein	biological process unknown	molecular function unknown	-1.38057	-1.11624
CATMA1A26460	CATMA1OA26460F1	AT1G28290			pollen Ole e 1 allergen and extensin family protein	biological process unknown	structural constituent of cell wall	-1.07339	-1.11522
CATMA3A05570	CATMA3OA05570F1	AT3G06450			anion exchange family protein	anion transport	inorganic anion exchanger activity	-0.828904	-1.11403
CATMA3A24970	CATMA3OA24970R1	AT3G25130			unknown protein	biological process unknown	molecular function unknown	-0.904537	-1.11298
CATMA1A62960	CATMA1OA62960R1	AT1G73640			AtRABA6a (Arabidopsis Rab GTPase homolog A6a); GTP binding	small GTPase mediated signal transduction	GTP binding	-1.33596	-1.10432
CATMA1A10190	CATMA1OA10190F1	AT1G11280			S-locus protein kinase, putative	electron transport	protein kinase activity	-0.886217	-1.10278
CATMA1A18330	CATMA1OA18330F1	AT1G19300			GATL1/GLZ1/PARVUS (Galacturonosyltransferase-like 1); polygalacturonate 4-alpha-galacturonosyltransferase/ transferase, transferring glycosyl groups / transferase, transferring hexosyl groups	xylem and phloem pattern formation	transferase activity, transferring glycosyl groups	-0.907979	-1.09949
CATMA1A28000	CATMA1OA28000F1	AT1G29980			unknown protein	biological process unknown		-1.99651	-1.09574
CATMA4A36827	CATMA4OA36827R1	AT4G35100			PIP3 (PLASMA MEMBRANE INTRINSIC PROTEIN 3); water channel	transport	transporter activity	-0.856244	-1.0837
CATMA2A32790	CATMA2OA32790F1	AT2G34680			AIR9 (Auxin-Induced in Root cultures 9); protein binding	ubiquitin-dependent protein catabolic process	protein binding	-1.00909	-1.08107
CATMA3A07770	CATMA3OA07770F1	AT3G08943			pseudogene			-0.768716	-1.07949
CATMA5A05010	CATMA5OA05010R1	AT5G05830			zinc finger (C3HC4-type RING finger) family protein	biological process unknown	protein binding	-0.819502	-1.07756
CATMA1A62500	CATMA1OA62500R1	AT1G73220			sugar transporter family protein	transport	transporter activity	-1.73816	-1.07455
CATMA2A24560	CATMA2OA24560F1	AT2G26180			IQD6 (IQ-domain 6); calmodulin binding	porphyrin biosynthetic process	calmodulin binding	-0.777369	-1.07345
CATMA1A37610	CATMA1OA37610F1	AT1G44110			CYCA1;1 (CYCLIN A1;1); cyclin-dependent protein kinase regulator	regulation of cell cycle	cyclin-dependent protein kinase regulator activity	-1.16016	-1.06288
CATMA3A17460	CATMA3ON94452R1	AT3G18000	AT3G17998		NMT1 (N-METHYLTRANSFERASE 1); phosphoethanolamine N-methyltransferase, unknown protein	metabolic process	phosphoethanolamine N-methyltransferase activity	-0.882261	-1.03508
CATMA5A62810	CATMA5OA62810F1	AT5G67360			ARA12; subtilase	proteolysis	subtilase activity	-1.09113	-1.02432
CATMA3A08400	CATMA3OA08400F1	AT3G09540			pectate lyase family protein	N-terminal protein myristoylation	lyase activity	-1.16941	-1.01929
CATMA5A22230	CATMA5OA22230F1	AT5G24600			unknown protein	biological process unknown		-1.17451	-1.01473
CATMA3A50145	CATMA3OA50145F1	AT3G57150			NAP57 (ARABIDOPSIS THALIANA HOMOLOGUE OF NAP57)	tRNA pseudouridine synthesis	RNA binding	-0.794865	-1.01283
CATMA5A20125	CATMA5OA20125R1	AT5G22650			HD2B (HISTONE DEACETYLASE 2B)	regulation of transcription, DNA-dependent	DNA binding	-0.842532	-1.0098
CATMA4A02425	CATMA4ON94164F1	AT4G02140	AT4G02150		unknown protein, ATIMPALPHA3/MOS6; protein transporter	biological process unknown	molecular function unknown	-0.992477	-1.0056
CATMA1A44420	CATMA1OA44420F1	AT1G53380			unknown protein	biological process unknown	molecular function unknown	-0.82166	-1.00552
CATMA3A28300	CATMA3OC57442F1	AT3G28420			unknown protein	biological process unknown	molecular function unknown	-0.844989	-0.999171
CATMA2A43290	CATMA2OA43290R1	AT2G44830			protein kinase, putative	protein amino acid phosphorylation	protein kinase activity	-0.838339	-0.992847
CATMA3A24360	CATMA3OA24360F1	AT3G24480			leucine-rich repeat family protein / extensin family protein	biological process unknown	structural constituent of cell wall	-0.814616	-0.983763
CATMA3A56320	CATMA3OA56320R1	AT3G63130			RANGAP1 (RAN GTPASE ACTIVATING PROTEIN 1); RAN GTPase activator	biological process unknown	RAN GTPase activator activity	-0.858882	-0.979761
CATMA2A38100	CATMA2OA38100R1	AT2G39870			unknown protein	biological process unknown	molecular function unknown	-0.81597	-0.975045
CATMA3A44650	CATMA3OA44650R1	AT3G51670			SEC14 cytosolic factor family protein / phosphoglyceride transfer family protein	transport	transporter activity	-1.21914	-0.966436
CATMA2A32430	CATMA2OA32430F1	AT2G34300			dehydration-responsive protein-related	biological process unknown	transporter activity	-0.95619	-0.953309
CATMA5A51220	CATMA5OA51220R1	AT5G55480			glycerophosphoryl diester phosphodiesterase family protein	glycerol metabolic process	glycerophosphodiester phosphodiesterase activity	-0.838973	-0.942201
CATMA5A62740	CATMA5OA62740F1	AT5G67270			ATEB1C (MICROTUBULE END BINDING PROTEIN 1); microtubule binding	biological process unknown	microtubule binding	-0.944429	-0.939931
CATMA5A49720	CATMA5OA49720R1	AT5G53830			VQ motif-containing protein	biological process unknown	molecular function unknown	-1.0614	-0.936135
CATMA5A52860	CATMA5OA52860R1	AT5G57130			protein binding	protein metabolic process	protein binding	-0.910251	-0.918326
CATMA3A43475	CATMA3OA43475R1	AT3G50410			OBP1 (OBF BINDING PROTEIN 1); DNA binding / transcription factor	regulation of transcription	DNA binding	-1.34688	-0.896448
CATMA1A33930	CATMA1OA33930F1	AT1G35780			unknown protein	biological process unknown	molecular function unknown	-0.941374	-0.895134
CATMA1A31160	CATMA1OA31160F1	AT1G32860			glycosyl hydrolase family 17 protein	carbohydrate metabolic process	catalytic activity	-0.940522	-0.889362
CATMA2A40210	CATMA2OA40210F1	AT2G41830			cyclin-related	biological process unknown	binding	-0.857337	-0.888636
CATMA1A51470	CATMA1OA51470R1	AT1G62330			unknown protein	biological process unknown	molecular function unknown	-0.949955	-0.878285
CATMA3A09440	CATMA3OA09440R1	AT3G10440			unknown protein	meiotic chromosome segregation	molecular function unknown	-1.14754	-0.878003
CATMA2A40990	CATMA2OA40990F1	AT2G42570			unknown protein	biological process unknown	protein kinase activity	-1.21571	-0.874958
CATMA5A42710	CATMA5OA42710R1	AT5G46700			TRN2 (TORNADO 2)	aging	molecular function unknown	-0.971523	-0.863649
CATMA1A26600	CATMA1OA26600F1	AT1G28400			unknown protein	biological process unknown	molecular function unknown	-0.790289	-0.862101
CATMA4A11580	CATMA4OA11580F1	AT4G11450			unknown protein	biological process unknown		-1.10665	-0.857683
CATMA2A34680	CATMA2OA34680R1	AT2G36420			unknown protein	biological process unknown	molecular function unknown	-0.846679	-0.847959
CATMA1A59560	CATMA1OA59560F1	AT1G70280			NHL repeat-containing protein	potassium ion transport	potassium ion transmembrane transporter activity	-0.950733	-0.846928
CATMA1A69730	CATMA1OA69730F1	AT1G80530			nodulin family protein	biological process unknown	molecular function unknown	-0.84518	-0.831819
CATMA1A45790	CATMA1ON95118F1	AT1G54680	AT1G54690		unknown protein, histone H2A, putative	biological process unknown	molecular function unknown	-0.783497	-0.825391
CATMA5A38510	CATMA5OA38510R1	AT5G42720			glycosyl hydrolase family 17 protein	carbohydrate metabolic process	catalytic activity	-0.930713	-0.824515
CATMA2A39890	CATMA2OA39890F1	AT2G41480			peroxidase	electron transport	peroxidase activity	-1.68435	-0.818586
CATMA3A12350	CATMA3OA12350R1	AT3G13230			nucleic acid binding	biological process unknown	RNA binding	-0.801993	-0.801937
CATMA4A37030	CATMA4OA37030F1	AT4G35300			TMT2 (TONOPLAST MONOSACCHARIDE TRANSPORTER2); carbohydrate transporter/ nucleoside transporter/ sugar porter	transport	transporter activity	-0.813778	-0.78965
CATMA1A67690	CATMA1OA67690R1	AT1G78630			EMB1473 (EMBRYO DEFECTIVE 1473); structural constituent of ribosome	translation	structural constituent of ribosome	-0.808644	-0.788774
CATMA2A38800	CATMA2OA38800R1	AT2G40480			unknown protein		molecular function unknown	-1.26896	-0.786019
CATMA3A25490	CATMA3OA25490R1	AT3G25710			basic helix-loop-helix (bHLH) family protein	regulation of transcription	DNA binding	-1.30584	-0.779382
CATMA5A08637	CATMA5OA08637R1	AT5G09870			CESA5 (CELLULOSE SYNTHASE 5); transferase, transferring glycosyl groups	cellulose and pectin-containing cell wall biogenesis	protein binding	-1.20387	-0.758847
CATMA2A00870	CATMA2OA00870F1	AT2G01820			leucine-rich repeat protein kinase, putative	protein amino acid phosphorylation	protein kinase activity	-0.990095	-0.751214
CATMA2A26940	CATMA2OA26940F1	AT2G28510			Dof-type zinc finger domain-containing protein	regulation of transcription	DNA binding	-1.46586	-0.750399
CATMA1A04170	CATMA1OA04170F1	AT1G05300			ZIP5 (ZINC TRANSPORTER 5 PRECURSOR); cation transporter	cation transport	zinc ion transmembrane transporter activity	1.29384	0.751263
CATMA2A42510	CATMA2OA42510R1	AT2G44080			ARL (ARGOS-LIKE)	response to brassinosteroid stimulus	molecular function unknown	1.10624	0.758527
CATMA1A65300	CATMA1OA65300R1	AT1G76070			unknown protein	biological process unknown	molecular function unknown	1.12646	0.75974
CATMA1A15630	CATMA1OA15630R1	AT1G16670			protein kinase family protein	protein amino acid phosphorylation	protein kinase activity	1.36409	0.762301
CATMA5A23440	CATMA5ON91867F1	AT5G25770	AT5G25760		unknown protein, PEX4 (PEROXIN4); ubiquitin-protein ligase	biological process unknown	DNA binding	1.15863	0.777873
CATMA2A25005	CATMA2OA25005F1	AT2G26690			nitrate transporter (NTP2)	oligopeptide transport	transporter activity	0.800884	0.779836
CATMA2A39060	CATMA2OA39060F1	AT2G40750			WRKY54 (WRKY DNA-binding protein 54); transcription factor	regulation of transcription, DNA-dependent	transcription factor activity	2.757	0.780538
CATMA1A68035	CATMA1ON92266R1	AT1G78920	AT1G78922		AVP2 (ARABIDOPSIS VACUOLAR H+-PYROPHOSPHATASE 2), unknown protein	proton transport	inorganic diphosphatase activity	1.27496	0.781309
CATMA2A22515	CATMA2OA22515R1	AT2G24180			CYP71B6 (CYTOCHROME P450 71B6); oxygen binding	electron transport	monooxygenase activity	1.02428	0.784079
CATMA2A01705	CATMA2OA01705F1	AT2G02800			APK2B (PROTEIN KINASE 2B); kinase	protein amino acid phosphorylation	protein kinase activity	0.898877	0.784964
CATMA2A44610	CATMA2OA44610R1	AT2G46220			unknown protein	biological process unknown	molecular function unknown	0.959522	0.802105
CATMA3A09290	CATMA3OA09290R1	AT3G10300			calcium ion binding	biological process unknown	calcium ion binding	1.90284	0.812044
CATMA1A38000	CATMA1OA38000F1	AT1G45145			ATTRX5 (thioredoxin H-type 5); thiol-disulfide exchange intermediate	cell redox homeostasis	thiol-disulfide exchange intermediate activity	2.07173	0.815453
CATMA4A23630	CATMA4OA23630F1	AT4G21920			unknown protein	N-terminal protein myristoylation	molecular function unknown	1.18292	0.827752
CATMA5A39130	CATMA5OA39130F1	AT5G43260			chaperone protein dnaJ-related	protein folding	molecular function unknown	0.971473	0.830971
CATMA5A49880	CATMA5OA49880R1	AT5G53970			aminotransferase, putative	amino acid and derivative metabolic process	catalytic activity	0.823273	0.844797
CATMA5A50090	CATMA5OA50090F1	AT5G54170			unknown protein	biological process unknown	molecular function unknown	0.999807	0.848147
CATMA1A50750	CATMA1OA50750F1	AT1G61660			basic helix-loop-helix (bHLH) family protein	regulation of transcription	DNA binding	0.777095	0.858934
CATMA1A18560	CATMA1OA18560R1	AT1G19530			unknown protein	N-terminal protein myristoylation	molecular function unknown	1.27754	0.861753
CATMA4A05150	CATMA4OA05150F1	AT4G04620			ATG8B (AUTOPHAGY 8B); microtubule binding	autophagy	microtubule binding	1.285	0.865448
CATMA3A43550	CATMA3OA43550R1	AT3G50480			HR4 (HOMOLOG OF RPW8 4)	response to other organism	molecular function unknown	1.25892	0.866155
CATMA2A37440	CATMA2OA37440F1	AT2G39210			nodulin family protein	biological process unknown	molecular function unknown	2.19779	0.873533
CATMA2A37970	CATMA2OA37970R1	AT2G39740			unknown protein	biological process unknown	molecular function unknown	0.996822	0.879831
CATMA4A23230	CATMA4OA23230R1	AT4G21580			oxidoreductase, zinc-binding dehydrogenase family protein	metabolic process	catalytic activity	1.07916	0.891638
CATMA5A60235	CATMA5OA60235R1	AT5G64810			WRKY51 (WRKY DNA-binding protein 51); transcription factor	regulation of transcription, DNA-dependent	transcription factor activity	0.874488	0.899527
CATMA1A31460	CATMA1OA31460R1	AT1G33110			MATE efflux family protein	multidrug transport	transporter activity	0.895286	0.900105
CATMA1A61900	CATMA1OA61900F1	AT1G72680			cinnamyl-alcohol dehydrogenase, putative	metabolic process	catalytic activity	2.31899	0.910572
CATMA1A14750	CATMA1OA14750R1	AT1G15740			leucine-rich repeat family protein	protein amino acid phosphorylation	protein binding	0.949615	0.911009
CATMA1A20470	CATMA1OA20470R1	AT1G21400			2-oxoisovalerate dehydrogenase, putative / 3-methyl-2-oxobutanoate dehydrogenase, putative / branched-chain alpha-keto acid dehydrogenase E1 alpha subunit, putative	metabolic process	3-methyl-2-oxobutanoate dehydrogenase (2-methylpropanoyl-transferring) activity	1.66866	0.918125
CATMA4A14800	CATMA4ON100228F1	AT4G14430			enoyl-CoA hydratase/isomerase family protein	metabolic process	catalytic activity	1.00952	0.918352
CATMA4A03876	CATMA4OA03876F1	AT4G03510			RMA1 (Ring finger protein with Membrane Anchor 1); protein binding / ubiquitin-protein ligase/ zinc ion binding	ubiquitin-dependent protein catabolic process	ubiquitin-protein ligase activity	0.99513	0.918945
CATMA2B42220	CATMA2OB42220R1	AT2G43820			GT/UGT74F2 (UDP-GLUCOSYLTRANSFERASE 74F2); UDP-glucosyltransferase/ UDP-glycosyltransferase/ transferase, transferring glycosyl groups / transferase, transferring hexosyl groups	metabolic process	UDP-glycosyltransferase activity	3.42916	0.919047
CATMA1A65580	CATMA1OA65580F1	AT1G76360			protein kinase, putative	protein amino acid phosphorylation	protein kinase activity	0.859226	0.934561
CATMA5A51750	CATMA5OA51750R1	AT5G55970			zinc finger (C3HC4-type RING finger) family protein	cell wall modification	protein binding	1.00473	0.950245
CATMA5A30190	CATMA5OA30190F1	AT5G35080			unknown protein	biological process unknown	molecular function unknown	1.48732	0.953234
CATMA3A22365	CATMA3OA22365R1	AT3G22370			AOX1A (alternative oxidase 1A); alternative oxidase	electron transport	alternative oxidase activity	0.860538	0.956109
CATMA1A55080	CATMA1OA55080R1	AT1G65800			ARK2 (Arabidopsis Receptor Kinase 2); kinase	protein amino acid phosphorylation	protein kinase activity	1.33452	0.959741
CATMA3A46730	CATMA3OA46730F1	AT3G53780			rhomboid family protein	biological process unknown	molecular function unknown	0.995991	0.960811
CATMA5A50015	CATMA5OA50015R1	AT5G54080			HGO (HOMOGENTISATE 1,2-DIOXYGENASE); homogentisate 1,2-dioxygenase	L-phenylalanine catabolic process	homogentisate 1,2-dioxygenase activity	1.39094	0.964164
CATMA3A41153	CATMA3OA41153F1	AT3G48180			unknown protein	biological process unknown	molecular function unknown	0.991295	0.976487
CATMA2A28746	CATMA2OA28746F1	AT2G30490			ATC4H (CINNAMATE-4-HYDROXYLASE)	electron transport	monooxygenase activity	0.812798	0.979974
CATMA5A06655	CATMA5OA06655R1	AT5G07440			GDH2 (GLUTAMATE DEHYDROGENASE 2); oxidoreductase	amino acid metabolic process	catalytic activity	1.6223	0.981171
CATMA3A14030	CATMA3OA14030R1	AT3G14680			CYP72A14 (cytochrome P450, family 72, subfamily A, polypeptide 14); oxygen binding	electron transport	monooxygenase activity	1.92199	0.990678
CATMA2A28530	CATMA2OA28530F1	AT2G30250			WRKY25 (WRKY DNA-binding protein 25); transcription factor	regulation of transcription, DNA-dependent	transcription factor activity	1.08478	0.991829
CATMA5A54100	CATMA5OA54100R1	AT5G58350			WNK4 (Arabidopsis WNK kinase 4); kinase	protein amino acid phosphorylation	protein kinase activity	1.20543	0.995922
CATMA5A42040	CATMA5OA42040F1	AT5G46050			ATPTR3/PTR3 (PEPTIDE TRANSPORTER PROTEIN 3); transporter	oligopeptide transport	transporter activity	1.31716	1.01583
CATMA2A00700	CATMA2OA00700F1	AT2G01650			PUX2 (PLANT UBX DOMAIN-CONTAINING PROTEIN 2); nucleic acid binding / zinc ion binding	biological process unknown	nucleic acid binding	0.846513	1.01729
CATMA1A44596	CATMA1OA44596F1	AT1G53580			ETHE1/GLX2-3 (GLYOXALASE 2-3); hydroxyacylglutathione hydrolase	methylglyoxal catabolic process to D-lactate	hydroxyacylglutathione hydrolase activity	1.28569	1.03397
CATMA1A05615	CATMA1OA05615F1	AT1G06570			PDS1 (PHYTOENE DESATURATION 1)	aromatic amino acid family metabolic process	4-hydroxyphenylpyruvate dioxygenase activity	0.942594	1.0345
CATMA4A21060	CATMA4OA21060F1	AT4G19860			lecithin:cholesterol acyltransferase family protein / LACT family protein	lipid metabolic process	phosphatidylcholine-sterol O-acyltransferase activity	1.01873	1.03839
CATMA3A00955	CATMA3OA00955F1	AT3G01970			WRKY45 (WRKY DNA-binding protein 45); transcription factor	regulation of transcription, DNA-dependent	transcription factor activity	1.09453	1.04152
CATMA2A40740	CATMA2OA40740R1	AT2G42350			zinc finger (C3HC4-type RING finger) family protein	metabolic process	protein binding	0.972909	1.04987
CATMA4A17722	CATMA4OA17722F1	AT4G16760			ACX1 (ACYL-COA OXIDASE 1)	electron transport	acyl-CoA dehydrogenase activity	1.3801	1.05098
CATMA4A01210	CATMA4ON90003R1	AT4G01030	AT4G01026		pentatricopeptide (PPR) repeat-containing protein, unknown protein	biological process unknown	acid phosphatase activity	0.870549	1.05853
CATMA4A13280	CATMA4OA13280F1	AT4G13180			short-chain dehydrogenase/reductase (SDR) family protein	metabolic process	catalytic activity	1.99639	1.06781
CATMA5A57420	CATMA5OA57420F1	AT5G61820			unknown protein	biological process unknown	molecular function unknown	1.51371	1.07902
CATMA4A12000	CATMA4OA12000R1	AT4G11890			protein kinase family protein	protein amino acid phosphorylation	protein kinase activity	1.05019	1.08485
CATMA3A52530	CATMA3OA52530R1	AT3G59500			integral membrane HRF1 family protein			0.820674	1.09678
CATMA2A36270	CATMA2OA36270R1	AT2G37970			SOUL heme-binding family protein	N-terminal protein myristoylation	binding	1.40207	1.10472
CATMA2A36030	CATMA2OA36030R1	AT2G37750			unknown protein	biological process unknown	molecular function unknown	1.47391	1.11333
CATMA1A23400	CATMA1OA23400R1	AT1G24460			myosin-related	biological process unknown	molecular function unknown	0.829464	1.12887
CATMA1A25520	CATMA1OA25520R1	AT1G27290			unknown protein	biological process unknown	molecular function unknown	0.766182	1.14739
CATMA4A26860	CATMA4OA26860R1	AT4G25170			unknown protein	biological process unknown	molecular function unknown	0.8893	1.14928
CATMA1A13385	CATMA1ON102122R1	AT1G14370	AT1G14380		APK2A (PROTEIN KINASE 2A); kinase, IQD28; calmodulin binding	protein amino acid phosphorylation	protein kinase activity	0.838424	1.15797
CATMA2A46160	CATMA2OA46160R1	AT2G47730			ATGSTF8 (GLUTATHIONE S-TRANSFERASE 8); glutathione transferase	N-terminal protein myristoylation	glutathione transferase activity	2.57085	1.15886
CATMA1A58235	CATMA1OA58235R1	AT1G68840			RAV2 (REGULATOR OF THE ATPASE OF THE VACUOLAR MEMBRANE); DNA binding / transcription factor	regulation of transcription, DNA-dependent	DNA binding	1.94075	1.1631
CATMA2A44900	CATMA2OA44900F1	AT2G46500			phosphatidylinositol 3- and 4-kinase family protein / ubiquitin family protein	protein modification process	inositol or phosphatidylinositol kinase activity	0.898245	1.16627
CATMA4A38220	CATMA4OA38220F1	AT4G36670			mannitol transporter, putative	transport	transporter activity	1.83295	1.18086
CATMA2A39435	CATMA2OA39435R1	AT2G41090			calmodulin-like calcium-binding protein, 22 kDa (CaBP-22)	lipid transport	calcium ion binding	2.36208	1.18128
CATMA3A21580	CATMA3OA21580R1	AT3G21710			unknown protein	biological process unknown	molecular function unknown	1.04232	1.2073
CATMA1A54330	CATMA1OA54330F1	AT1G65040			protein binding / zinc ion binding	gibberellin biosynthetic process	protein binding	1.2131	1.21261
CATMA1A02620	CATMA1OA02620R1	AT1G03770			protein binding / zinc ion binding	regulation of transcription, DNA-dependent	protein binding	0.830702	1.21738
CATMA1A07030	CATMA1OA07030F1	AT1G08050			zinc finger (C3HC4-type RING finger) family protein	DNA metabolic process	ubiquitin-protein ligase activity	1.65654	1.22049
CATMA5A57190	CATMA5OA57190F1	AT5G61590			AP2 domain-containing transcription factor family protein	regulation of transcription, DNA-dependent	DNA binding	1.63444	1.23102
CATMA1A11765	CATMA1OA11765F1	AT1G12780			UGE1 (UDP-D-glucose/UDP-D-galactose 4-epimerase 1); UDP-glucose 4-epimerase/ protein dimerization	carbohydrate metabolic process	catalytic activity	0.954163	1.23467
CATMA5A39400	CATMA5OA39400F1	AT5G43580			serine-type endopeptidase inhibitor	response to wounding	serine-type endopeptidase inhibitor activity	0.997444	1.25493
CATMA2A01600	CATMA2OA01600F1	AT2G02710			PAC motif-containing protein	two-component signal transduction system (phosphorelay)	two-component sensor activity	0.938963	1.25602
CATMA5A36370	CATMA5OA36370R1	AT5G40670			PQ-loop repeat family protein / transmembrane family protein	biological process unknown	molecular function unknown	1.20582	1.26043
CATMA2A25700	CATMA2OA25700F1	AT2G27310			F-box family protein	biological process unknown	molecular function unknown	0.807782	1.26693
CATMA4A01250	CATMA4OA01250F1	AT4G01070			UDP-glucoronosyl/UDP-glucosyl transferase family protein	xenobiotic metabolic process	UDP-glycosyltransferase activity	1.19921	1.27564
CATMA2A15470	CATMA2OA15470F1	AT2G16790			shikimate kinase family protein	carbohydrate metabolic process	shikimate kinase activity	0.891465	1.27571
CATMA2A32020	CATMA2OA32020F1	AT2G33830			dormancy/auxin associated family protein	biological process unknown		1.17496	1.27835
CATMA4A31610	CATMA4OA31610F1	AT4G29960			unknown protein	biological process unknown	molecular function unknown	1.09562	1.28221
CATMA3A26060	CATMA3OA26060F1	AT3G26210			CYP71B23 (cytochrome P450, family 71, subfamily B, polypeptide 23); oxygen binding	electron transport	monooxygenase activity	1.40502	1.29023
CATMA4A37690	CATMA4OA37690F1	AT4G36040			DNAJ heat shock N-terminal domain-containing protein (J11)	protein folding	heat shock protein binding	1.56557	1.30468
CATMA2A23790	CATMA2OA23790F1	AT2G25450			2-oxoglutarate-dependent dioxygenase, putative	biological process unknown	1-aminocyclopropane-1-carboxylate oxidase activity	1.65402	1.30709
CATMA1A65760	CATMA1OA65760R1	AT1G76560			CP12-3	biological process unknown	molecular function unknown	0.943325	1.31367
CATMA4A34610	CATMA4OA34610R1	AT4G32870			unknown protein	biological process unknown	molecular function unknown	3.65617	1.34095
CATMA3A43960	CATMA3OC57695R1	AT3G50950			disease resistance protein (CC-NBS-LRR class), putative	apoptosis	protein binding	2.1001	1.35296
CATMA5A11530	CATMA5OA11530R1	AT5G13330			RAP2.6L (related to AP2 6L); DNA binding / transcription factor	regulation of transcription, DNA-dependent	DNA binding	0.868204	1.35855
CATMA1A58800	CATMA1OA58800R1	AT1G69490			NAP (NAC-LIKE, ACTIVATED BY AP3/PI); transcription factor	multicellular organismal development	DNA binding	1.58928	1.36241
CATMA3A16510	CATMA3OA16510R1	AT3G17110			pseudogene			1.02705	1.37203
CATMA4A33145	CATMA4OA33145F1	AT4G31500			CYP83B1 (CYTOCHROME P450 MONOOXYGENASE 83B1); oxygen binding	electron transport	monooxygenase activity	1.29601	1.38277
CATMA3A16390	CATMA3OA16390R1	AT3G17000			UBC32 (ubiquitin-conjugating enzyme 31); ubiquitin-protein ligase	ubiquitin-dependent protein catabolic process	ubiquitin-protein ligase activity	1.37688	1.38479
CATMA3A29380	CATMA3OA29380R1	AT3G29240			unknown protein	biological process unknown	molecular function unknown	3.36321	1.38539
CATMA2A40750	CATMA2OA40750R1	AT2G42360			zinc finger (C3HC4-type RING finger) family protein	tRNA processing	ubiquitin-protein ligase activity	1.31815	1.38609
CATMA5A34660	CATMA5OA34660R1	AT5G39050			transferase family protein	biological process unknown	transferase activity	2.17492	1.4006
CATMA1A44590	CATMA1OA44590F1	AT1G53560			unknown protein	biological process unknown	molecular function unknown	1.26322	1.40173
CATMA3A53430	CATMA3OA53430R1	AT3G60420			unknown protein	translation	amino acid transmembrane transporter activity	1.58233	1.40512
CATMA2A14770	CATMA2OA14770F1	AT2G15890			MEE14 (maternal effect embryo arrest 14)	embryonic development ending in seed dormancy	molecular function unknown	1.45534	1.40946
CATMA3A23235	CATMA3OA23235R1	AT3G23240			ATERF1/ERF1 (ETHYLENE RESPONSE FACTOR 1); DNA binding / transcription factor/ transcriptional activator	regulation of transcription, DNA-dependent	DNA binding	1.05184	1.42824
CATMA1A65800	CATMA1OA65800R1	AT1G76600			unknown protein	N-terminal protein myristoylation	molecular function unknown	1.14958	1.4313
CATMA5A22200	CATMA5OA22200F1	AT5G24590			TIP (TCV-INTERACTING PROTEIN); transcription factor	multicellular organismal development	DNA binding	0.826511	1.43323
CATMA2A37120	CATMA2OA37120F1	AT2G38860			YLS5 (yellow-leaf-specific gene 5)	response to salt stress	DNA binding	0.815593	1.44839
CATMA1A25020	CATMA1OA25020F1	AT1G26800			zinc finger (C3HC4-type RING finger) family protein	1,3-beta-glucan biosynthetic process	protein binding	1.06174	1.46371
CATMA3A03040	CATMA3OA03040F1	AT3G04070			ANAC047 (Arabidopsis NAC domain containing protein 47); transcription factor	multicellular organismal development	DNA binding	1.37364	1.46524
CATMA3A03160	CATMA3OA03160F1	AT3G04210			disease resistance protein (TIR-NBS class), putative	apoptosis	transmembrane receptor activity	3.08549	1.4715
CATMA4A25530	CATMA4OA25530F1	AT4G23700			ATCHX17 (CATION/H+ EXCHANGER 17); monovalent cation:proton antiporter	N-terminal protein myristoylation	monovalent cation:proton antiporter activity	2.04276	1.47492
CATMA2A20850	CATMA2OA20850R1	AT2G22330			CYP79B3 (cytochrome P450, family 79, subfamily B, polypeptide 3); oxygen binding	electron transport	monooxygenase activity	1.67973	1.50274
CATMA1A47750	CATMA1OA47750R1	AT1G56660			unknown protein	biological process unknown	molecular function unknown	1.53057	1.50289
CATMA2A39750	CATMA2OA39750R1	AT2G41380			embryo-abundant protein-related	metabolic process	methyltransferase activity	1.67877	1.51577
CATMA2A37430	CATMA2OA37430F1	AT2G39200			MLO12 (MILDEW RESISTANCE LOCUS O 12); calmodulin binding	defense response	calmodulin binding	2.30616	1.53057
CATMA4A40036	CATMA4OA40036R1	AT4G38540			monooxygenase, putative (MO2)	metabolic process	monooxygenase activity	1.46855	1.54483
CATMA3A44140	CATMA3OA44140R1	AT3G51130			unknown protein	response to salt stress		0.775509	1.54507
CATMA2A27810	CATMA2OA27810F1	AT2G29420			ATGSTU7 (GLUTATHIONE S-TRANSFERASE 25); glutathione transferase	biological process unknown	glutathione transferase activity	1.09047	1.54682
CATMA3A28035	CATMA3OA28035R1	AT3G28210			PMZ; zinc ion binding	response to abscisic acid stimulus	zinc ion binding	0.909489	1.54696
CATMA2A28440	CATMA2OA28440R1	AT2G30140			UDP-glucoronosyl/UDP-glucosyl transferase family protein	metabolic process	UDP-glycosyltransferase activity	1.75903	1.56275
CATMA2A16860	CATMA2OA16860F1	AT2G18193			AAA-type ATPase family protein	biological process unknown	nucleotide binding	1.24107	1.56564
CATMA3A39300	CATMA3OA39300F1	AT3G46280			protein kinase-related	biological process unknown	molecular function unknown	1.80681	1.57065
CATMA1A59760	CATMA1OA59760F1	AT1G70490			ADP-ribosylation factor, putative	N-terminal protein myristoylation	protein binding	2.91802	1.57431
CATMA1A26690	CATMA1OA26690F1	AT1G28480			glutaredoxin family protein	electron transport	electron carrier activity	2.87961	1.58254
CATMA3A09870	CATMA3OA09870F1	AT3G10815			zinc finger (C3HC4-type RING finger) family protein		protein binding	0.84885	1.60788
CATMA2A30410	CATMA2OA30410R1	AT2G32150			haloacid dehalogenase-like hydrolase family protein	metabolic process	catalytic activity	0.908591	1.60925
CATMA1A48496	CATMA1OA48496R1	AT1G58360			AAP1 (AMINO ACID PERMEASE 1); amino acid permease	response to nematode	amino acid transmembrane transporter activity	1.48413	1.65229
CATMA1A59200	CATMA1OA59200F1	AT1G69890			unknown protein	biological process unknown	molecular function unknown	1.11077	1.65668
CATMA1A47320	CATMA1OA47320R1	AT1G56220			dormancy/auxin associated family protein	biological process unknown	molecular function unknown	0.874621	1.6634
CATMA3A38355	CATMA3OA38355F1	AT3G45300			IVD (ISOVALERYL-COA-DEHYDROGENASE)	electron transport	acyl-CoA dehydrogenase activity	1.41157	1.66681
CATMA5A40970	CATMA5OA40970R1	AT5G45110			NPR3 (NPR1-LIKE PROTEIN 3); protein binding	defense response to bacterium, incompatible interaction	protein binding	2.56768	1.6813
CATMA1A16960	CATMA1OA16960F1	AT1G17960			threonyl-tRNA synthetase, putative / threonine--tRNA ligase, putative	translation	nucleotide binding	0.968058	1.70747
CATMA4A16270	CATMA4OA16270F1	AT4G15530			PPDK (PYRUVATE ORTHOPHOSPHATE DIKINASE)	response to absence of light	catalytic activity	1.70856	1.71865
CATMA2A38220	CATMA2OA38220F1	AT2G40000			unknown protein	biological process unknown	molecular function unknown	0.93784	1.72214
CATMA5A37770	CATMA5OA37770R1	AT5G42050			unknown protein		molecular function unknown	1.55716	1.76894
CATMA5A18690	CATMA5OA18690R1	AT5G20250			DIN10 (DARK INDUCIBLE 10); hydrolase, hydrolyzing O-glycosyl compounds	biological process unknown	hydrolase activity, hydrolyzing O-glycosyl compounds	1.30139	1.78405
CATMA4A18930	CATMA4OA18930R1	AT4G17900			zinc-binding family protein	biological process unknown	binding	1.19898	1.7881
CATMA1A57820	CATMA1OA57820R1	AT1G68440			unknown protein	biological process unknown	molecular function unknown	0.972176	1.80064
CATMA1A65790	CATMA1OA65790R1	AT1G76590			zinc-binding family protein	biological process unknown	binding	1.45945	1.82983
CATMA1A22460	CATMA1OA22460F1	AT1G23390			kelch repeat-containing F-box family protein	biological process unknown	molecular function unknown	2.10092	1.83521
CATMA3A37212	CATMA3OA37212R1	AT3G44300			NIT2 (NITRILASE 2)	nitrogen compound metabolic process	hydrolase activity, acting on carbon-nitrogen (but not peptide) bonds	3.52397	1.85234
CATMA2A43970	CATMA2OA43970F1	AT2G45570			CYP76C2 (cytochrome P450, family 76, subfamily C, polypeptide 2); oxygen binding	electron transport	monooxygenase activity	2.44923	1.88494
CATMA2A14420	CATMA2OA14420R1	AT2G15490			UGT73B4; UDP-glycosyltransferase	metabolic process	UDP-glycosyltransferase activity	1.70389	1.88625
CATMA4A34400	CATMA4OA34400F1	AT4G32670			protein binding / zinc ion binding	defense response	protein binding	0.844956	1.92563
CATMA3A14910	CATMA3OA14910R1	AT3G15500			ATNAC3 (ARABIDOPSIS NAC DOMAIN CONTAINING PROTEIN 55); transcription factor	multicellular organismal development	DNA binding	1.41572	1.93323
CATMA3A37080	CATMA3OA37080F1	AT3G44190			pyridine nucleotide-disulphide oxidoreductase family protein	electron transport	electron carrier activity	0.990251	1.9355
CATMA5A15595	CATMA5OA15595R1	AT5G17330			GAD (Glutamate decarboxylase 1); calmodulin binding	glutamate metabolic process	catalytic activity	1.36606	1.93578
CATMA3A03030	CATMA3OA03030F1	AT3G04060			ANAC046 (Arabidopsis NAC domain containing protein 46); transcription factor	multicellular organismal development	DNA binding	0.970687	1.97446
CATMA2A43610	CATMA2OA43610F1	AT2G45220			pectinesterase family protein	cell wall modification	enzyme inhibitor activity	0.891541	1.99978
CATMA1A39400	CATMA1OA39400F1	AT1G48320			thioesterase family protein	biological process unknown	acyl-CoA thioesterase activity	1.09988	2.02897
CATMA3A42560	CATMA3OA42560F1	AT3G49530			ANAC062 (Arabidopsis NAC domain containing protein 62); transcription factor	multicellular organismal development	DNA binding	1.11929	2.03921
CATMA3A19200	CATMA3OA19200F1	AT3G19580			AZF2 (ARABIDOPSIS ZINC-FINGER PROTEIN 2); nucleic acid binding / transcription factor/ zinc ion binding	biological process unknown	nucleic acid binding	0.901693	2.11073
CATMA2A43960	CATMA2OA43960F1	AT2G45550			CYP76C4 (cytochrome P450, family 76, subfamily C, polypeptide 4); oxygen binding	electron transport	monooxygenase activity	1.63405	2.15402
CATMA1A43920	CATMA1OA43920F1	AT1G52890			ANAC019 (Arabidopsis NAC domain containing protein 19); transcription factor	multicellular organismal development	DNA binding	1.24009	2.16334
CATMA1A02710	CATMA1OA02710F1	AT1G03850			glutaredoxin family protein	electron transport	electron carrier activity	3.38561	2.18205
CATMA5A05530	CATMA5OA05530F1	AT5G06320			NHL3 (NDR1/HIN1-like 3)	transport	transporter activity	1.18939	2.18548
CATMA5A50670	CATMA5OA50670R1	AT5G54860			integral membrane transporter family protein	transport	transporter activity	1.10162	2.19975
CATMA5A43115	CATMA5OA43115R1	AT5G47120			ATBI-1 (ARABIDOPSIS BAX INHIBITOR 1)	apoptosis	transmembrane receptor activity	2.55171	2.24424
CATMA4A36470	CATMA4OA36470F1	AT4G34630			unknown protein	biological process unknown	molecular function unknown	2.64766	2.25889
CATMA5A20300	CATMA5OA20300F1	AT5G22800			aminoacyl-tRNA synthetase family protein	translation	nucleic acid binding	0.928533	2.27036
CATMA3A46950	CATMA3OA46950F1	AT3G53990			universal stress protein (USP) family protein	response to stress	molecular function unknown	0.989252	2.29173
CATMA1A08916	CATMA1OA08916R1	AT1G10070			ATBCAT-2; branched-chain-amino-acid transaminase/ catalytic	metabolic process	catalytic activity	1.62688	2.32054
CATMA3A05500	CATMA3OA05500F1	AT3G06420			ATG8H (AUTOPHAGY 8H); microtubule binding	autophagy	microtubule binding	1.29066	2.32371
CATMA1A20570	CATMA1ON94964F1	AT1G21520			unknown protein	response to salt stress	molecular function unknown	1.1784	2.37945
CATMA4A41020	CATMA4OA41020R1	AT4G39670			unknown protein	biological process unknown	molecular function unknown	1.24853	2.4098
CATMA1A47670	CATMA1OA47670F1	AT1G56580			unknown protein	biological process unknown	molecular function unknown	3.9595	2.41677
CATMA1A36330	CATMA1OA36330F1	AT1G42990			ATBZIP60 (BASIC REGION/LEUCINE ZIPPER MOTIF 60); DNA binding / transcription factor	regulation of transcription, DNA-dependent	DNA binding	2.28525	2.45943
CATMA3A44880	CATMA3OA44880F1	AT3G51980			binding	biological process unknown	binding	1.90859	2.46162
CATMA1A14400	CATMA1OA14400R1	AT1G15380			lactoylglutathione lyase	carbohydrate metabolic process	lactoylglutathione lyase activity	1.64923	2.48501
CATMA2A22170	CATMA2OA22170F1	AT2G23810			TET8 (TETRASPANIN8)	aging	molecular function unknown	1.20388	2.54761
CATMA3A10050	CATMA3OA10050R1	AT3G10985			wound-responsive protein-related	biological process unknown	molecular function unknown	1.06934	2.67256
CATMA1A13190	CATMA1OA13190F1	AT1G14200			zinc finger (C3HC4-type RING finger) family protein	biological process unknown	protein binding	0.825094	2.74408
CATMA2A02665	CATMA2OA02665F1	AT2G03760			ST (steroid sulfotransferase); sulfotransferase	multicellular organismal development	sulfotransferase activity	1.56903	2.7628
CATMA1A61530	CATMA1OA61530F1	AT1G72280			AERO1 (ARABIDOPSIS ENDOPLASMIC RETICULUM OXIDOREDUCTINS 1)	protein thiol-disulfide exchange	molecular function unknown	1.1946	2.82869
CATMA5A22490	CATMA5ON91685R1	AT5G24810	AT5G24800		ABC1 family protein, BZO2H2 (basic leucine zipper O2 homolog 2); DNA binding / transcription factor	beta-lactam antibiotic catabolic process	beta-lactamase activity	0.956122	3.00637
CATMA3A43300	CATMA3OA43300R1	AT3G50260			ATERF#011/CEJ1 (COOPERATIVELY REGULATED BY ETHYLENE AND JASMONATE 1); DNA binding / transcription factor	regulation of transcription, DNA-dependent	DNA binding	0.782235	3.03112
CATMA1A53980	CATMA1OA53980R1	AT1G64660			ATMGL; catalytic/ methionine gamma-lyase	amino acid metabolic process	catalytic activity	1.57673	3.22724
CATMA5A45440	CATMA5ON94055R1	AT5G49450	AT5G49448		bZIP family transcription factor, unknown protein	regulation of transcription, DNA-dependent	DNA binding	2.24412	3.24957
CATMA3A14870	CATMA3OA14870R1	AT3G15450			unknown protein		molecular function unknown	2.20777	3.29056
CATMA3A43980	CATMA3OA43980R1	AT3G50970			LTI30/XERO2 (LOW TEMPERATURE-INDUCED 30)	response to stress	molecular function unknown	1.84438	3.30356
CATMA3A49680	CATMA3OA49680F1	AT3G56710			SIB1 (SIGMA FACTOR BINDING PROTEIN 1); binding	biological process unknown	binding	0.822818	3.48843
CATMA3A07810	CATMA3OA07810R1	AT3G08970			DNAJ heat shock N-terminal domain-containing protein	protein folding	heat shock protein binding	2.53887	3.53993
CATMA3A48680	CATMA3OA48680R1	AT3G55700			UDP-glucoronosyl/UDP-glucosyl transferase family protein	metabolic process	UDP-glycosyltransferase activity	1.34267	3.66839
CATMA3A53150	CATMA3OA53150R1	AT3G60140			DIN2 (DARK INDUCIBLE 2); hydrolase, hydrolyzing O-glycosyl compounds	carbohydrate metabolic process	catalytic activity	1.87583	3.83016
CATMA5A11290	CATMA5OA11290F1	AT5G13080			WRKY75 (WRKY DNA-binding protein 75); transcription factor	regulation of transcription, DNA-dependent	transcription factor activity	1.39915	3.98567
CATMA1A17870	CATMA1OA17870R1	AT1G18830			transducin family protein / WD-40 repeat family protein	protein folding	nucleotide binding	3.79758	4.12685
CATMA1A07900	CATMA1OA07900F1	AT1G09080			luminal binding protein 3 (BiP-3) (BP3)	protein folding	ATP binding	1.34377	4.3472

## Sheet: D. SA and edelf and U73122
logRatio
	-2.5		-1.5	-1			1	1.5	2.5
								SA	22Cedelf	U73122
								H2O	22C	U73343
ID	ID v6	At1v5	At2	At3	fonctionv5	Mol FoGO	BioProcGO	Rat	Rat	Rat
CATMA1A43260	CATMA1OA43260R1	AT1G52190			proton-dependent oligopeptide transport (POT) family protein	oligopeptide transport	transporter activity	-2.1037	-1.16283	-2.90402
CATMA4A23690	CATMA4OA23690R1	AT4G22010			SKS4 (SKU5 Similar 4); copper ion binding / oxidoreductase	biological process unknown	copper ion binding	-2.37147	-1.86937	-2.57179
CATMA2B27340	CATMA2OB27340F1	AT2G28950			ATEXPA6 (ARABIDOPSIS THALIANA EXPANSIN A6)	cellulose and pectin-containing cell wall organization and biogenesis	molecular function unknown	-1.77994	-1.83493	-2.49622
CATMA5A47480	CATMA5OA47480F1	AT5G51550			phosphate-responsive 1 family protein	biological process unknown	molecular function unknown	-1.82096	-2.15498	-2.40662
CATMA4A12530	CATMA4OA12530F1	AT4G12420			SKU5 (skewed 5); copper ion binding	biological process unknown	copper ion binding	-2.08475	-0.976567	-2.39098
CATMA1A64830	CATMA1OA64830F1	AT1G75500			nodulin MtN21 family protein	biological process unknown	molecular function unknown	-1.32846	-1.49298	-2.35708
CATMA4A40730	CATMA4OA40730R1	AT4G39320			microtubule-associated protein-related	biological process unknown	molecular function unknown	-2.57499	-2.02595	-2.29378
CATMA1A02680	CATMA1OA02680F1	AT1G03820			unknown protein	biological process unknown	molecular function unknown	-1.31618	-1.29495	-2.2848
CATMA3A05990	CATMA3OA05990F1	AT3G06770			glycoside hydrolase family 28 protein / polygalacturonase (pectinase) family protein	carbohydrate metabolic process	polygalacturonase activity	-1.1362	-0.685943	-2.20728
CATMA3A13520	CATMA3OA13520F1	AT3G14240			subtilase family protein	proteolysis	subtilase activity	-0.859286	-1.48191	-2.16856
CATMA1A53700	CATMA1OA53700R1	AT1G64390			endo-1,4-beta-glucanase, putative / cellulase, putative	carbohydrate metabolic process	catalytic activity	-2.08168	-1.36902	-2.15927
CATMA2A27200	CATMA2OA27200F1	AT2G28790			osmotin-like protein, putative	response to other organism	molecular function unknown	-1.75862	-0.865395	-2.15702
CATMA1A59990	CATMA1OA59990F1	AT1G70710			CEL1 (cellulase 1); hydrolase, hydrolyzing O-glycosyl compounds	carbohydrate metabolic process	catalytic activity	-1.04429	-1.14764	-2.15582
CATMA1A43530	CATMA1OA43530R1	AT1G52470			unknown protein	biological process unknown	molecular function unknown	-1.24852	-0.782934	-2.14011
CATMA4A36760	CATMA4OA36760F1	AT4G34980			SLP2 (subtilisin-like serine protease 2); subtilase	proteolysis	subtilase activity	-0.878132	-0.797928	-2.11575
CATMA2A34810	CATMA2OA34810R1	AT2G36570			leucine-rich repeat transmembrane protein kinase, putative	protein amino acid phosphorylation	protein kinase activity	-1.66674	-1.61536	-2.05545
CATMA4A39265	CATMA4OA39265R1	AT4G37750			ANT (AINTEGUMENTA); DNA binding / transcription factor	regulation of transcription, DNA-dependent	DNA binding	-1.77771	-0.658496	-2.05025
CATMA1A07495	CATMA1OA07495F1	AT1G08560			SYP111 (syntaxin 111); t-SNARE	intracellular protein transport	SNAP receptor activity	-0.958319	-0.979067	-2.01998
CATMA2A35140	CATMA2OA35140F1	AT2G36870			xyloglucan:xyloglucosyl transferase, putative / xyloglucan endotransglycosylase, putative / endo-xyloglucan transferase, putative	carbohydrate metabolic process	hydrolase activity, hydrolyzing O-glycosyl compounds	-1.42795	-0.961077	-2.00613
CATMA2A32650	CATMA2OA32650F1	AT2G34510			unknown protein	biological process unknown	molecular function unknown	-1.26295	-0.723265	-1.99499
CATMA2A32210	CATMA2OA32210F1	AT2G34080			cysteine proteinase, putative	proteolysis	cysteine-type endopeptidase activity	-1.26518	-0.884287	-1.97153
CATMA3A53820	CATMA3OA53820F1	AT3G60840			microtubule associated protein (MAP65/ASE1) family protein	isoprenoid biosynthetic process	diphosphomevalonate decarboxylase activity	-0.888122	-1.22177	-1.97102
CATMA3A44260	CATMA3OA44260R1	AT3G51280			male sterility MS5, putative	biological process unknown	binding	-0.903337	-1.14384	-1.95144
CATMA5A04380	CATMA5OA04380R1	AT5G05180			unknown protein	biological process unknown	transporter activity	-1.08509	-0.917648	-1.91102
CATMA3A54980	CATMA3OA54980F1	AT3G61820			aspartyl protease family protein	proteolysis	aspartic-type endopeptidase activity	-1.93199	-2.10587	-1.9044
CATMA2A45330	CATMA2OA45330F1	AT2G46890			unknown protein	lipid metabolic process	oxidoreductase activity, acting on the CH-CH group of donors	-0.786133	-0.963417	-1.87315
CATMA1A38720	CATMA1OA38720F1	AT1G47670			amino acid transporter family protein	amino acid transport	amino acid transmembrane transporter activity	-1.45367	-1.61569	-1.86049
CATMA4A03440	CATMA4OA03440R1	AT4G03100			rac GTPase activating protein, putative	signal transduction	Rac GTPase activator activity	-0.995551	-1.09753	-1.84621
CATMA5A55720	CATMA5OA55720F1	AT5G59970			histone H4	nucleosome assembly	DNA binding	-0.797797	-1.08416	-1.84355
CATMA1A60700	CATMA1OA60700F1	AT1G71380			glycosyl hydrolase family 9 protein	carbohydrate metabolic process	catalytic activity	-1.47764	-1.51781	-1.82329
CATMA4A01930	CATMA4OA01930R1	AT4G01730			zinc finger (DHHC type) family protein	biological process unknown	zinc ion binding	-0.867271	-0.778352	-1.80978
CATMA2A25065	CATMA2OA25065R1	AT2G26760			cyclin-dependent protein kinase regulator	regulation of cell cycle	cyclin-dependent protein kinase regulator activity	-0.769066	-0.740648	-1.78752
CATMA4A13540	CATMA4OA13540F1	AT4G13370			unknown protein	biological process unknown	molecular function unknown	-0.905419	-0.633021	-1.78057
CATMA5A32270	CATMA5OA32270F1	AT5G37010			unknown protein	N-terminal protein myristoylation	molecular function unknown	-1.11428	-0.810658	-1.77977
CATMA1A46460	CATMA1OA46460F1	AT1G55360			unknown protein	biological process unknown	molecular function unknown	-1.3646	-1.65954	-1.77976
CATMA2A00680	CATMA2OA00680F1	AT2G01630			glycosyl hydrolase family 17 protein / beta-1,3-glucanase, putative	carbohydrate metabolic process	catalytic activity	-1.1252	-0.988401	-1.73431
CATMA3A15120	CATMA3OA15120F1	AT3G15720			glycoside hydrolase family 28 protein / polygalacturonase (pectinase) family protein	carbohydrate metabolic process	polygalacturonase activity	-0.782823	-1.23401	-1.69344
CATMA1A03520	CATMA1OA03520F1	AT1G04680			pectate lyase family protein	biological process unknown	lyase activity	-2.12032	-1.76776	-1.67316
CATMA2A31560	CATMA2OA31560F1	AT2G33400			unknown protein	biological process unknown	molecular function unknown	-0.951026	-0.7139	-1.6719
CATMA1A17240	CATMA1OA17240F1	AT1G18250			ATLP-1 (Arabidopsis thaumatin-like protein 1)	response to other organism	molecular function unknown	-0.833596	-1.35264	-1.66608
CATMA3A27260	CATMA3OA27260R1	AT3G27400			pectate lyase family protein	biological process unknown	pectate lyase activity	-1.50854	-1.47514	-1.65877
CATMA3A12650	CATMA3OA12650R1	AT3G13510			unknown protein	biological process unknown	molecular function unknown	-0.854186	-1.16716	-1.65183
CATMA5A21540	CATMA5OA21540R1	AT5G24010			protein kinase family protein	protein amino acid phosphorylation	protein kinase activity	-1.18609	-1.15946	-1.6284
CATMA4A04010	CATMA4OA04010F1	AT4G03620			myosin heavy chain-related	biological process unknown	molecular function unknown	-1.8055	-0.860758	-1.62021
CATMA1A35650	CATMA1OA35650F1	AT1G41830			SKS6 (SKU5 Similar 6); pectinesterase	cellulose and pectin-containing cell wall organization and biogenesis	copper ion binding	-1.47381	-0.688891	-1.61841
CATMA5A44430	CATMA5OA44430F1	AT5G48450			SKS3 (SKU5 Similar 3); copper ion binding	biological process unknown	copper ion binding	-1.19383	-0.813384	-1.60239
CATMA2A40200	CATMA2OA40200R1	AT2G41820			leucine-rich repeat transmembrane protein kinase, putative	protein amino acid phosphorylation	protein kinase activity	-1.89547	-0.84528	-1.58122
CATMA5A21640	CATMA5OA21640R1	AT5G24105			AGP41	biological process unknown	molecular function unknown	-0.942301	-1.44436	-1.58066
CATMA5A37820	CATMA5OA37820F1	AT5G42100			glycosyl hydrolase family 17 protein	carbohydrate metabolic process	catalytic activity	-0.846442	-1.81681	-1.58061
CATMA1A44930	CATMA1OA44930R1	AT1G53830			ATPME2 (Arabidopsis thaliana pectin methylesterase 2)	cell wall modification	enzyme inhibitor activity	-1.12392	-1.25923	-1.5625
CATMA2A27830	CATMA2OC47486F1	AT2G29440			ATGSTU6 (GLUTATHIONE S-TRANSFERASE 24); glutathione transferase	cellular component organization and biogenesis	glutathione transferase activity	-1.54007	-1.37414	-1.5558
CATMA3A24616	CATMA3OA24616R1	AT3G24660			TMKL1 (TRANSMEMBRANE KINASE-LIKE 1); ATP binding / kinase/ protein serine/threonine kinase	protein amino acid phosphorylation	protein kinase activity	-0.908671	-0.785516	-1.54987
CATMA2A00660	CATMA2OA00660F1	AT2G01610			invertase/pectin methylesterase inhibitor family protein	biological process unknown	enzyme inhibitor activity	-1.1454	-1.88515	-1.54537
CATMA2A43870	CATMA2OA43870F1	AT2G45470			FLA8 (Arabinogalactan protein 8)	regulation of transcription, DNA-dependent	molecular function unknown	-1.49137	-1.46742	-1.52915
CATMA4A40120	CATMA4OA40120F1	AT4G38660			thaumatin, putative	response to other organism	molecular function unknown	-0.856128	-0.878978	-1.52367
CATMA3A13580	CATMA3OA13580F1	AT3G14310			ATPME3 (Arabidopsis thaliana pectin methylesterase 3)	cell wall modification	enzyme inhibitor activity	-1.16988	-1.51258	-1.51738
CATMA2A15970	CATMA2OA15970F1	AT2G17230			phosphate-responsive 1 family protein	biological process unknown	molecular function unknown	-1.7741	-1.19802	-1.47203
CATMA1A57930	CATMA1OA57930F1	AT1G68560			ATXYL1/XYL1 (ALPHA-XYLOSIDASE 1); alpha-N-arabinofuranosidase/ hydrolase, hydrolyzing O-glycosyl compounds / xylan 1,4-beta-xylosidase	carbohydrate metabolic process	hydrolase activity, hydrolyzing O-glycosyl compounds	-1.41127	-1.51628	-1.45972
CATMA3A15645	CATMA3OA15645R1	AT3G16240			DELTA-TIP (delta tonoplast integral protein); water channel	transport	transporter activity	-0.984978	-1.19583	-1.45601
CATMA3A44680	CATMA3OA44680R1	AT3G51720			unknown protein	biological process unknown	molecular function unknown	-0.822772	-0.741787	-1.43334
CATMA2B36420	CATMA2OB36420R1	AT2G38120			AUX1 (AUXIN RESISTANT 1); amino acid permease/ transporter	amino acid transport	transporter activity	-0.857876	-0.714192	-1.42641
CATMA3A17550	CATMA3OA17550R1	AT3G18080			glycosyl hydrolase family 1 protein	carbohydrate metabolic process	catalytic activity	-1.14515	-2.19121	-1.42558
CATMA2A22490	CATMA2OA22490F1	AT2G24150			HHP3 (heptahelical protein 3); receptor	response to hormone stimulus	receptor activity	-0.899663	-0.792918	-1.41903
CATMA3A18980	CATMA3OA18980R1	AT3G19370			unknown protein	protein folding	heat shock protein binding	-1.24446	-1.01178	-1.39553
CATMA3A47740	CATMA3OA47740R1	AT3G54820			PIP2;5/PIP2D (plasma membrane intrinsic protein 2;5); water channel	transport	transporter activity	-0.96066	-0.789518	-1.38185
CATMA1A67170	CATMA1OA67170F1	AT1G78060			glycosyl hydrolase family 3 protein	carbohydrate metabolic process	hydrolase activity, hydrolyzing O-glycosyl compounds	-1.39763	-1.21962	-1.36082
CATMA3A47210	CATMA3OA47210F1	AT3G54260			unknown protein	biological process unknown	binding	-0.918432	-1.62749	-1.32893
CATMA4A29890	CATMA4OA29890F1	AT4G28250			ATEXPB3 (ARABIDOPSIS THALIANA EXPANSIN B3)	cellulose and pectin-containing cell wall organization and biogenesis	molecular function unknown	-1.8159	-2.64632	-1.31877
CATMA3A27840	CATMA3OA27840R1	AT3G28050			nodulin MtN21 family protein	biological process unknown	DNA binding	-0.83721	-0.826731	-1.31229
CATMA1A42760	CATMA1OA42760F1	AT1G51630			unknown protein	biological process unknown	molecular function unknown	-1.26138	-0.807389	-1.28189
CATMA4A12870	CATMA4OA12870F1	AT4G12730			FLA2 (FLA2)	protein amino acid dephosphorylation	molecular function unknown	-1.79407	-1.40029	-1.27309
CATMA5A36140	CATMA5OA36140R1	AT5G40480			EMB3012 (EMBRYO DEFECTIVE 3012)	embryonic development ending in seed dormancy	molecular function unknown	-0.922327	-0.63217	-1.26829
CATMA3A04940	CATMA3OA04940F1	AT3G05910			pectinacetylesterase, putative	biological process unknown	carboxylesterase activity	-1.45911	-1.42584	-1.25879
CATMA5A07520	CATMA5OA07520R1	AT5G08260			SCPL35 (serine carboxypeptidase-like 35); serine carboxypeptidase	proteolysis	serine carboxypeptidase activity	-1.24596	-1.20294	-1.25088
CATMA2A04690	CATMA2OA04690F1	AT2G05920			subtilase family protein	proteolysis	subtilase activity	-1.64316	-1.82947	-1.24253
CATMA4A39920	CATMA4OA39920F1	AT4G38400			ATEXLA2 (ARABIDOPSIS THALIANA EXPANSIN-LIKE A2)	cellulose and pectin-containing cell wall organization and biogenesis	molecular function unknown	-1.69862	-0.58	-1.23978
CATMA3A06780	CATMA3OA06780F1	AT3G07540			formin homology 2 domain-containing protein / FH2 domain-containing protein	cellular component organization and biogenesis	actin binding	-1.01116	-0.912495	-1.20779
CATMA4A26470	CATMA4OA26470F1	AT4G24780			pectate lyase family protein	biological process unknown	lyase activity	-3.01613	-2.41962	-1.19466
CATMA5A21870	CATMA5OA21870R1	AT5G24310			ABIL3 (ABL INTERACTOR-LIKE PROTEIN 3)	biological process unknown	molecular function unknown	-1.64988	-1.26668	-1.18071
CATMA1A01650	CATMA1OA01650R1	AT1G02690			importin alpha-2 subunit, putative	protein import into nucleus	binding	-0.801187	-0.689063	-1.1697
CATMA3A06630	CATMA3OA06630F1	AT3G07410			AtRABA5b (Arabidopsis Rab GTPase homolog A5b); GTP binding	small GTPase mediated signal transduction	GTP binding	-0.909384	-0.642303	-1.15191
CATMA3A07290	CATMA3OA07290R1	AT3G08030			unknown protein	biological process unknown	molecular function unknown	-1.37474	-2.12791	-1.14246
CATMA2A27910	CATMA2OA27910F1	AT2G29550			TUB7 (tubulin beta-7 chain)	microtubule-based process	GTPase activity	-1.40022	-0.797638	-1.13345
CATMA4A19060	CATMA4OA19060F1	AT4G18030			dehydration-responsive family protein	biological process unknown	solute:hydrogen antiporter activity	-0.794299	-0.894648	-1.12987
CATMA4A29370	CATMA4OA29370F1	AT4G27730			ATOPT6 (oligopeptide transporter 6); oligopeptide transporter	biological process unknown	oligopeptide transporter activity	-0.793428	-0.968945	-1.1246
CATMA1A26460	CATMA1OA26460F1	AT1G28290			pollen Ole e 1 allergen and extensin family protein	biological process unknown	structural constituent of cell wall	-1.07339	-2.35947	-1.11522
CATMA3A24970	CATMA3OA24970R1	AT3G25130			unknown protein	biological process unknown	molecular function unknown	-0.904537	-0.602758	-1.11298
CATMA1A62960	CATMA1OA62960R1	AT1G73640			AtRABA6a (Arabidopsis Rab GTPase homolog A6a); GTP binding	small GTPase mediated signal transduction	GTP binding	-1.33596	-1.1924	-1.10432
CATMA1A18330	CATMA1OA18330F1	AT1G19300			GATL1/GLZ1/PARVUS (Galacturonosyltransferase-like 1); polygalacturonate 4-alpha-galacturonosyltransferase/ transferase, transferring glycosyl groups / transferase, transferring hexosyl groups	xylem and phloem pattern formation	transferase activity, transferring glycosyl groups	-0.907979	-0.612608	-1.09949
CATMA1A28000	CATMA1OA28000F1	AT1G29980			unknown protein	biological process unknown		-1.99651	-1.66661	-1.09574
CATMA4A36827	CATMA4OA36827R1	AT4G35100			PIP3 (PLASMA MEMBRANE INTRINSIC PROTEIN 3); water channel	transport	transporter activity	-0.856244	-1.7789	-1.0837
CATMA2A32790	CATMA2OA32790F1	AT2G34680			AIR9 (Auxin-Induced in Root cultures 9); protein binding	ubiquitin-dependent protein catabolic process	protein binding	-1.00909	-0.596601	-1.08107
CATMA1A62500	CATMA1OA62500R1	AT1G73220			sugar transporter family protein	transport	transporter activity	-1.73816	-1.75137	-1.07455
CATMA2A24560	CATMA2OA24560F1	AT2G26180			IQD6 (IQ-domain 6); calmodulin binding	porphyrin biosynthetic process	calmodulin binding	-0.777369	-0.720308	-1.07345
CATMA1A37610	CATMA1OA37610F1	AT1G44110			CYCA1;1 (CYCLIN A1;1); cyclin-dependent protein kinase regulator	regulation of cell cycle	cyclin-dependent protein kinase regulator activity	-1.16016	-1.05755	-1.06288
CATMA5A62810	CATMA5OA62810F1	AT5G67360			ARA12; subtilase	proteolysis	subtilase activity	-1.09113	-1.63022	-1.02432
CATMA4A02425	CATMA4ON94164F1	AT4G02140	AT4G02150		unknown protein, ATIMPALPHA3/MOS6; protein transporter	biological process unknown	molecular function unknown	-0.992477	-0.962558	-1.0056
CATMA3A24360	CATMA3OA24360F1	AT3G24480			leucine-rich repeat family protein / extensin family protein	biological process unknown	structural constituent of cell wall	-0.814616	-1.01015	-0.983763
CATMA2A32430	CATMA2OA32430F1	AT2G34300			dehydration-responsive protein-related	biological process unknown	transporter activity	-0.95619	-0.694663	-0.953309
CATMA5A51220	CATMA5OA51220R1	AT5G55480			glycerophosphoryl diester phosphodiesterase family protein	glycerol metabolic process	glycerophosphodiester phosphodiesterase activity	-0.838973	-0.949778	-0.942201
CATMA5A62740	CATMA5OA62740F1	AT5G67270			ATEB1C (MICROTUBULE END BINDING PROTEIN 1); microtubule binding	biological process unknown	microtubule binding	-0.944429	-0.871908	-0.939931
CATMA2A40990	CATMA2OA40990F1	AT2G42570			unknown protein	biological process unknown	protein kinase activity	-1.21571	-1.5554	-0.874958
CATMA5A42710	CATMA5OA42710R1	AT5G46700			TRN2 (TORNADO 2)	aging	molecular function unknown	-0.971523	-1.25076	-0.863649
CATMA1A26600	CATMA1OA26600F1	AT1G28400			unknown protein	biological process unknown	molecular function unknown	-0.790289	-1.51903	-0.862101
CATMA1A59560	CATMA1OA59560F1	AT1G70280			NHL repeat-containing protein	potassium ion transport	potassium ion transmembrane transporter activity	-0.950733	-0.958053	-0.846928
CATMA1A69730	CATMA1OA69730F1	AT1G80530			nodulin family protein	biological process unknown	molecular function unknown	-0.84518	-0.620792	-0.831819
CATMA1A45790	CATMA1ON95118F1	AT1G54680	AT1G54690		unknown protein, histone H2A, putative	biological process unknown	molecular function unknown	-0.783497	-0.664904	-0.825391
CATMA2A39890	CATMA2OA39890F1	AT2G41480			peroxidase	electron transport	peroxidase activity	-1.68435	-1.62575	-0.818586
CATMA4A37030	CATMA4OA37030F1	AT4G35300			TMT2 (TONOPLAST MONOSACCHARIDE TRANSPORTER2); carbohydrate transporter/ nucleoside transporter/ sugar porter	transport	transporter activity	-0.813778	-0.841485	-0.78965
CATMA1A67690	CATMA1OA67690R1	AT1G78630			EMB1473 (EMBRYO DEFECTIVE 1473); structural constituent of ribosome	translation	structural constituent of ribosome	-0.808644	-0.618642	-0.788774
CATMA2A00870	CATMA2OA00870F1	AT2G01820			leucine-rich repeat protein kinase, putative	protein amino acid phosphorylation	protein kinase activity	-0.990095	-1.30204	-0.751214
CATMA1A04170	CATMA1OA04170F1	AT1G05300			ZIP5 (ZINC TRANSPORTER 5 PRECURSOR); cation transporter	cation transport	zinc ion transmembrane transporter activity	1.29384	0.719568	0.751263
CATMA1A65300	CATMA1OA65300R1	AT1G76070			unknown protein	biological process unknown	molecular function unknown	1.12646	0.909403	0.75974
CATMA1A68035	CATMA1ON92266R1	AT1G78920	AT1G78922		AVP2 (ARABIDOPSIS VACUOLAR H+-PYROPHOSPHATASE 2), unknown protein	proton transport	inorganic diphosphatase activity	1.27496	2.03447	0.781309
CATMA2A01705	CATMA2OA01705F1	AT2G02800			APK2B (PROTEIN KINASE 2B); kinase	protein amino acid phosphorylation	protein kinase activity	0.898877	0.726984	0.784964
CATMA2A37440	CATMA2OA37440F1	AT2G39210			nodulin family protein	biological process unknown	molecular function unknown	2.19779	0.641178	0.873533
CATMA2A37970	CATMA2OA37970R1	AT2G39740			unknown protein	biological process unknown	molecular function unknown	0.996822	0.587158	0.879831
CATMA4A14800	CATMA4ON100228F1	AT4G14430			enoyl-CoA hydratase/isomerase family protein	metabolic process	catalytic activity	1.00952	0.845236	0.918352
CATMA5A30190	CATMA5OA30190F1	AT5G35080			unknown protein	biological process unknown	molecular function unknown	1.48732	2.34064	0.953234
CATMA3A22365	CATMA3OA22365R1	AT3G22370			AOX1A (alternative oxidase 1A); alternative oxidase	electron transport	alternative oxidase activity	0.860538	2.43453	0.956109
CATMA2A00700	CATMA2OA00700F1	AT2G01650			PUX2 (PLANT UBX DOMAIN-CONTAINING PROTEIN 2); nucleic acid binding / zinc ion binding	biological process unknown	nucleic acid binding	0.846513	0.638936	1.01729
CATMA2A40740	CATMA2OA40740R1	AT2G42350			zinc finger (C3HC4-type RING finger) family protein	metabolic process	protein binding	0.972909	0.602852	1.04987
CATMA4A17722	CATMA4OA17722F1	AT4G16760			ACX1 (ACYL-COA OXIDASE 1)	electron transport	acyl-CoA dehydrogenase activity	1.3801	0.588091	1.05098
CATMA4A01210	CATMA4ON90003R1	AT4G01030	AT4G01026		pentatricopeptide (PPR) repeat-containing protein, unknown protein	biological process unknown	acid phosphatase activity	0.870549	0.833833	1.05853
CATMA3A52530	CATMA3OA52530R1	AT3G59500			integral membrane HRF1 family protein			0.820674	1.87006	1.09678
CATMA1A23400	CATMA1OA23400R1	AT1G24460			myosin-related	biological process unknown	molecular function unknown	0.829464	1.28999	1.12887
CATMA1A58235	CATMA1OA58235R1	AT1G68840			RAV2 (REGULATOR OF THE ATPASE OF THE VACUOLAR MEMBRANE); DNA binding / transcription factor	regulation of transcription, DNA-dependent	DNA binding	1.94075	1.38943	1.1631
CATMA2A44900	CATMA2OA44900F1	AT2G46500			phosphatidylinositol 3- and 4-kinase family protein / ubiquitin family protein	protein modification process	inositol or phosphatidylinositol kinase activity	0.898245	1.71275	1.16627
CATMA2A39435	CATMA2OA39435R1	AT2G41090			calmodulin-like calcium-binding protein, 22 kDa (CaBP-22)	lipid transport	calcium ion binding	2.36208	0.990565	1.18128
CATMA1A54330	CATMA1OA54330F1	AT1G65040			protein binding / zinc ion binding	gibberellin biosynthetic process	protein binding	1.2131	2.26014	1.21261
CATMA4A31610	CATMA4OA31610F1	AT4G29960			unknown protein	biological process unknown	molecular function unknown	1.09562	1.93679	1.28221
CATMA3A16390	CATMA3OA16390R1	AT3G17000			UBC32 (ubiquitin-conjugating enzyme 31); ubiquitin-protein ligase	ubiquitin-dependent protein catabolic process	ubiquitin-protein ligase activity	1.37688	2.06044	1.38479
CATMA5A34660	CATMA5OA34660R1	AT5G39050			transferase family protein	biological process unknown	transferase activity	2.17492	0.584847	1.4006
CATMA1A65800	CATMA1OA65800R1	AT1G76600			unknown protein	N-terminal protein myristoylation	molecular function unknown	1.14958	0.789659	1.4313
CATMA5A22200	CATMA5OA22200F1	AT5G24590			TIP (TCV-INTERACTING PROTEIN); transcription factor	multicellular organismal development	DNA binding	0.826511	2.06427	1.43323
CATMA2A37430	CATMA2OA37430F1	AT2G39200			MLO12 (MILDEW RESISTANCE LOCUS O 12); calmodulin binding	defense response	calmodulin binding	2.30616	1.12258	1.53057
CATMA3A44140	CATMA3OA44140R1	AT3G51130			unknown protein	response to salt stress		0.775509	0.754065	1.54507
CATMA3A28035	CATMA3OA28035R1	AT3G28210			PMZ; zinc ion binding	response to abscisic acid stimulus	zinc ion binding	0.909489	3.13486	1.54696
CATMA2A28440	CATMA2OA28440R1	AT2G30140			UDP-glucoronosyl/UDP-glucosyl transferase family protein	metabolic process	UDP-glycosyltransferase activity	1.75903	0.954621	1.56275
CATMA2A16860	CATMA2OA16860F1	AT2G18193			AAA-type ATPase family protein	biological process unknown	nucleotide binding	1.24107	1.91518	1.56564
CATMA1A59760	CATMA1OA59760F1	AT1G70490			ADP-ribosylation factor, putative	N-terminal protein myristoylation	protein binding	2.91802	4.05581	1.57431
CATMA1A16960	CATMA1OA16960F1	AT1G17960			threonyl-tRNA synthetase, putative / threonine--tRNA ligase, putative	translation	nucleotide binding	0.968058	1.08409	1.70747
CATMA4A16270	CATMA4OA16270F1	AT4G15530			PPDK (PYRUVATE ORTHOPHOSPHATE DIKINASE)	response to absence of light	catalytic activity	1.70856	0.588918	1.71865
CATMA5A37770	CATMA5OA37770R1	AT5G42050			unknown protein		molecular function unknown	1.55716	2.54961	1.76894
CATMA4A34400	CATMA4OA34400F1	AT4G32670			protein binding / zinc ion binding	defense response	protein binding	0.844956	1.67419	1.92563
CATMA3A37080	CATMA3OA37080F1	AT3G44190			pyridine nucleotide-disulphide oxidoreductase family protein	electron transport	electron carrier activity	0.990251	1.29496	1.9355
CATMA5A15595	CATMA5OA15595R1	AT5G17330			GAD (Glutamate decarboxylase 1); calmodulin binding	glutamate metabolic process	catalytic activity	1.36606	1.48779	1.93578
CATMA3A42560	CATMA3OA42560F1	AT3G49530			ANAC062 (Arabidopsis NAC domain containing protein 62); transcription factor	multicellular organismal development	DNA binding	1.11929	2.42702	2.03921
CATMA3A19200	CATMA3OA19200F1	AT3G19580			AZF2 (ARABIDOPSIS ZINC-FINGER PROTEIN 2); nucleic acid binding / transcription factor/ zinc ion binding	biological process unknown	nucleic acid binding	0.901693	0.613048	2.11073
CATMA5A05530	CATMA5OA05530F1	AT5G06320			NHL3 (NDR1/HIN1-like 3)	transport	transporter activity	1.18939	1.5326	2.18548
CATMA5A50670	CATMA5OA50670R1	AT5G54860			integral membrane transporter family protein	transport	transporter activity	1.10162	1.90324	2.19975
CATMA5A43115	CATMA5OA43115R1	AT5G47120			ATBI-1 (ARABIDOPSIS BAX INHIBITOR 1)	apoptosis	transmembrane receptor activity	2.55171	2.36422	2.24424
CATMA4A36470	CATMA4OA36470F1	AT4G34630			unknown protein	biological process unknown	molecular function unknown	2.64766	3.78446	2.25889
CATMA5A20300	CATMA5OA20300F1	AT5G22800			aminoacyl-tRNA synthetase family protein	translation	nucleic acid binding	0.928533	2.05708	2.27036
CATMA3A46950	CATMA3OA46950F1	AT3G53990			universal stress protein (USP) family protein	response to stress	molecular function unknown	0.989252	1.44044	2.29173
CATMA3A05500	CATMA3OA05500F1	AT3G06420			ATG8H (AUTOPHAGY 8H); microtubule binding	autophagy	microtubule binding	1.29066	0.865388	2.32371
CATMA1A20570	CATMA1ON94964F1	AT1G21520			unknown protein	response to salt stress	molecular function unknown	1.1784	1.55579	2.37945
CATMA4A41020	CATMA4OA41020R1	AT4G39670			unknown protein	biological process unknown	molecular function unknown	1.24853	0.707849	2.4098
CATMA1A47670	CATMA1OA47670F1	AT1G56580			unknown protein	biological process unknown	molecular function unknown	3.9595	4.41219	2.41677
CATMA1A36330	CATMA1OA36330F1	AT1G42990			ATBZIP60 (BASIC REGION/LEUCINE ZIPPER MOTIF 60); DNA binding / transcription factor	regulation of transcription, DNA-dependent	DNA binding	2.28525	3.23318	2.45943
CATMA3A44880	CATMA3OA44880F1	AT3G51980			binding	biological process unknown	binding	1.90859	2.73815	2.46162
CATMA2A22170	CATMA2OA22170F1	AT2G23810			TET8 (TETRASPANIN8)	aging	molecular function unknown	1.20388	0.934699	2.54761
CATMA3A10050	CATMA3OA10050R1	AT3G10985			wound-responsive protein-related	biological process unknown	molecular function unknown	1.06934	0.842546	2.67256
CATMA2A02665	CATMA2OA02665F1	AT2G03760			ST (steroid sulfotransferase); sulfotransferase	multicellular organismal development	sulfotransferase activity	1.56903	2.25256	2.7628
CATMA1A61530	CATMA1OA61530F1	AT1G72280			AERO1 (ARABIDOPSIS ENDOPLASMIC RETICULUM OXIDOREDUCTINS 1)	protein thiol-disulfide exchange	molecular function unknown	1.1946	1.2609	2.82869
CATMA5A22490	CATMA5ON91685R1	AT5G24810	AT5G24800		ABC1 family protein, BZO2H2 (basic leucine zipper O2 homolog 2); DNA binding / transcription factor	beta-lactam antibiotic catabolic process	beta-lactamase activity	0.956122	2.29317	3.00637
CATMA5A45440	CATMA5ON94055R1	AT5G49450	AT5G49448		bZIP family transcription factor, unknown protein	regulation of transcription, DNA-dependent	DNA binding	2.24412	0.582413	3.24957
CATMA3A43980	CATMA3OA43980R1	AT3G50970			LTI30/XERO2 (LOW TEMPERATURE-INDUCED 30)	response to stress	molecular function unknown	1.84438	1.04398	3.30356
CATMA3A07810	CATMA3OA07810R1	AT3G08970			DNAJ heat shock N-terminal domain-containing protein	protein folding	heat shock protein binding	2.53887	3.966	3.53993
CATMA3A48680	CATMA3OA48680R1	AT3G55700			UDP-glucoronosyl/UDP-glucosyl transferase family protein	metabolic process	UDP-glycosyltransferase activity	1.34267	2.43876	3.66839
CATMA1A17870	CATMA1OA17870R1	AT1G18830			transducin family protein / WD-40 repeat family protein	protein folding	nucleotide binding	3.79758	3.9779	4.12685
CATMA1A07900	CATMA1OA07900F1	AT1G09080			luminal binding protein 3 (BiP-3) (BP3)	protein folding	ATP binding	1.34377	2.69261	4.3472
