# Supplementary material for: Salicylic acid modulates levels of phosphoinositide dependent-phospholipase C substrates and products to remodel the Arabidopsis suspension cell transcriptome
Source: Front Plant Sci. 2014 Nov 11;5:608. doi: 10.3389/fpls.2014.00608 (PMC4227474; doi:10.3389/fpls.2014.00608)
Supplement: Supplementary file 3 [file Table3.XLSX]

## Sheet: Feuil1
Supplemental Table S3. List of genes in clusters A, B C and D using edelfosine as PI-PLC inhibitor.
Columns A and B indicate the ID of the probe in the CATMA system; columns C to E the AGI correspodning to the probe; there can be more than 1 AGI if the probe is not specific.
Columns F, G and H give the Function, the Molecular Function and Biological Process associated with the gene.
The values are log2 of the ratio between the signal obtained in the condition indicated in "red" and that in the condition "indicated in "green".

## Sheet: A. Cluster A
logRatio
	-2.5		-1.5	-1			1	1.5	2.5
								SA	22Cedelf	W30MetOH	SAW30MetOH
								H2O	22C	W1MetOH	SAW1MetOH
ID	ID v6	At1v5	At2	At3	fonctionv5	Mol FoGO	BioProcGO	Rat	Rat	Rat	Rat
CATMA3A09290	CATMA3OA09290R1	AT3G10300			calcium ion binding	biological process unknown	calcium ion binding	1.90284	-0.0786818	-1.90884	-2.8574
CATMA5A56140	CATMA5OA56140F1	AT5G60400			unknown protein	biological process unknown	molecular function unknown	0.796075	-0.000538872	-1.45549	-0.863852
CATMA1A47320	CATMA1OA47320R1	AT1G56220			dormancy/auxin associated family protein	biological process unknown	molecular function unknown	0.874621	-0.438726	-1.4328	-0.845006
CATMA3A36640	CATMA3OA36640R1	AT3G43800			ATGSTU27 (Arabidopsis thaliana Glutathione S-transferase (class tau) 27); glutathione transferase	biological process unknown	glutathione transferase activity	1.14634	-0.201256	-1.35934	-2.34239
CATMA3A01720	CATMA3OA01720F1	AT3G02770			dimethylmenaquinone methyltransferase family protein	regulation of RNA metabolic process	ribonuclease inhibitor activity	1.52519	0.254753	-1.11981	-0.93919
CATMA3A55820	CATMA3OA55820R1	AT3G62650			binding	ubiquitin-dependent protein catabolic process	binding	1.79875	-0.292505	-1.09217	-1.22792
CATMA3A11060	CATMA3OA11060F1	AT3G12120			FAD2 (FATTY ACID DESATURASE 2)	lipid metabolic process	oxidoreductase activity	1.5318	-0.333336	-1.08685	-1.26766
CATMA3A03160	CATMA3OA03160F1	AT3G04210			disease resistance protein (TIR-NBS class), putative	apoptosis	transmembrane receptor activity	3.08549	-0.126186	-1.04124	-3.93134
CATMA2A20850	CATMA2OA20850R1	AT2G22330			CYP79B3 (cytochrome P450, family 79, subfamily B, polypeptide 3); oxygen binding	electron transport	monooxygenase activity	1.67973	-0.080948	-1.00397	-2.53304
CATMA5A00240	CATMA5OA00240R1	AT5G01210			transferase family protein	biological process unknown	transferase activity	1.62913	0.53128	-1.00223	-2.88523
CATMA4A13150	CATMA4OA13150R1	AT4G13040			AP2 domain-containing transcription factor family protein	regulation of transcription, DNA-dependent	DNA binding	1.2639	0.0152878	-0.942921	-1.39707
CATMA2A44800	CATMA2OA44800R1	AT2G46450			ATCNGC12 (cyclic nucleotide gated channel 12); cyclic nucleotide binding / ion channel	ion transport	ion channel activity	1.09651	-0.188369	-0.898307	-1.79597
CATMA2A03640	CATMA2OA03640R1	AT2G04690			cellular repressor of E1A-stimulated genes (CREG) family	biological process unknown	molecular function unknown	1.13129	-0.43692	-0.890922	-1.2875
CATMA2A24760	CATMA2OA24760R1	AT2G26440			pectinesterase family protein	cell wall modification	enzyme inhibitor activity	1.46185	-0.309683	-0.889914	-2.38802
CATMA3A03510	CATMA3OA03510F1	AT3G04520			THA2 (THREONINE ALDOLASE 2); threonine aldolase	amino acid metabolic process	catalytic activity	1.08392	-0.252067	-0.849687	-0.875306
CATMA4A25670	CATMA4OA25670F1	AT4G23890			unknown protein	biological process unknown	molecular function unknown	0.870223	-0.319635	-0.822599	-1.06762
CATMA3A40820	CATMA3OA40820R1	AT3G47800			aldose 1-epimerase family protein	carbohydrate metabolic process	catalytic activity	1.22903	-0.232114	-0.811828	-1.46114
CATMA4A13695	CATMA4OA13695R1	AT4G13510			AMT1;1 (AMMONIUM TRANSPORT 1); ammonium transporter	transport	ammonium transmembrane transporter activity	1.08653	0.352022	-0.767551	-1.24898
CATMA1A18560	CATMA1OA18560R1	AT1G19530			unknown protein	N-terminal protein myristoylation	molecular function unknown	1.27754	0.105841	-0.748192	-1.2616
CATMA2A14770	CATMA2OA14770F1	AT2G15890			MEE14 (maternal effect embryo arrest 14)	embryonic development ending in seed dormancy	molecular function unknown	1.45534	-0.223703	-0.71733	-1.35732
CATMA5A38200	CATMA5OA38200F1	AT5G42440			protein kinase family protein	protein amino acid phosphorylation	protein kinase activity	0.993593	-0.0062942	-0.707592	-1.57386
CATMA2A33560	CATMA2OA33560F1	AT2G35470			unknown protein	biological process unknown	molecular function unknown	0.79545	0.150025	-0.697414	-1.15085
CATMA1A22700	CATMA1OA22700F1	AT1G23830			unknown protein	biological process unknown	molecular function unknown	0.962611	-0.143145	-0.645547	-1.59637
CATMA1A70055	CATMA1OB70055F1	AT1G80830			NRAMP1 (NRAMP metal ion transporter 1); manganese ion transporter/ metal ion transporter	transport	transporter activity	0.907516	-0.453253	-0.641101	-1.38874
CATMA3A51785	CATMA3OA51785R1	AT3G58780			SHP1 (SHATTERPROOF 1)	regulation of transcription, DNA-dependent	DNA binding	0.855873	0.442123	-0.630688	-0.980001
CATMA3A26350	CATMA3OA26350F1	AT3G26510			octicosapeptide/Phox/Bem1p (PB1) domain-containing protein	biological process unknown	DNA binding	1.34098	-0.315221	-0.623927	-1.60805
CATMA5A32140	CATMA5OA32140F1	AT5G36930			disease resistance protein (TIR-NBS-LRR class), putative	apoptosis	transmembrane receptor activity	1.06527	0.139361	-0.619529	-1.16576
CATMA3A40240	CATMA3OA40240F1	AT3G47160			protein binding / zinc ion binding	biological process unknown	protein binding	0.831332	0.257463	-0.597658	-0.968944
CATMA5A36370	CATMA5OA36370R1	AT5G40670			PQ-loop repeat family protein / transmembrane family protein	biological process unknown	molecular function unknown	1.20582	-0.141436	-0.583475	-1.1977
CATMA5A57190	CATMA5OA57190F1	AT5G61590			AP2 domain-containing transcription factor family protein	regulation of transcription, DNA-dependent	DNA binding	1.63444	0.189455	-0.57466	-1.10688
CATMA2A45740	CATMA2OA45740F1	AT2G47270			transcription factor/ transcription regulator	regulation of transcription	transcription factor activity	0.912605	0.0142511	-0.568506	-1.19788
CATMA3A37215	CATMA3OA37215R1	AT3G44310			NIT1 (NITRILASE 1)	nitrogen compound metabolic process	hydrolase activity, acting on carbon-nitrogen (but not peptide) bonds	1.45373	-0.531563	-0.543805	-1.54323
CATMA1A22720	CATMA1OA22720F1	AT1G23850			unknown protein	biological process unknown	molecular function unknown	0.909938	0.0464679	-0.534614	-1.57001
CATMA5A49450	CATMA5OA49450R1	AT5G53550			YSL3 (YELLOW STRIPE LIKE 3); oligopeptide transporter	oligopeptide transport	oligopeptide transporter activity	0.885112	0.0504492	-0.505654	-1.50246
CATMA1A22460	CATMA1OA22460F1	AT1G23390			kelch repeat-containing F-box family protein	biological process unknown	molecular function unknown	2.10092	0.075444	-0.477168	-2.08883
CATMA2A21700	CATMA2OA21700R1	AT2G23200			protein kinase family protein	protein amino acid phosphorylation	protein kinase activity	1.12568	0.12507	-0.461029	-1.86579
CATMA3A28370	CATMA3OA28370F1	AT3G28480			oxidoreductase, 2OG-Fe(II) oxygenase family protein	peptidyl-proline hydroxylation to 4-hydroxy-L-proline	oxidoreductase activity, acting on paired donors, with incorporation or reduction of molecular oxygen, 2-oxoglutarate as one donor, and incorporation of one atom each of oxygen into both donors	0.955095	-0.165753	-0.457047	-1.20596
CATMA2A39600	CATMA2OA39600F1	AT2G41250			haloacid dehalogenase-like hydrolase family protein	metabolic process	catalytic activity	0.921409	-0.194618	-0.448409	-1.16069
CATMA5A44520	CATMA5OA44520F1	AT5G48540			33 kDa secretory protein-related	biological process unknown	molecular function unknown	2.19126	0.210325	-0.434927	-3.01149
CATMA1A55080	CATMA1OA55080R1	AT1G65800			ARK2 (Arabidopsis Receptor Kinase 2); kinase	protein amino acid phosphorylation	protein kinase activity	1.33452	-0.114629	-0.423156	-1.37448
CATMA1A33050	CATMA1OA33050F1	AT1G34750			protein phosphatase 2C, putative / PP2C, putative	biological process unknown	catalytic activity	2.09732	0.216962	-0.388822	-1.50924
CATMA1A43340	CATMA1OA43340F1	AT1G52290			protein kinase family protein	protein amino acid phosphorylation	protein kinase activity	0.983591	-0.0119841	-0.387967	-0.946796
CATMA1A43840	CATMA1OA43840R1	AT1G52780			unknown protein	biological process unknown	molecular function unknown	0.905832	0.127703	-0.375856	-1.55071
CATMA3A28380	CATMA3OA28380F1	AT3G28490			oxidoreductase, 2OG-Fe(II) oxygenase family protein	peptidyl-proline hydroxylation to 4-hydroxy-L-proline	oxidoreductase activity, acting on paired donors, with incorporation or reduction of molecular oxygen, 2-oxoglutarate as one donor, and incorporation of one atom each of oxygen into both donors	0.822907	-0.203452	-0.349218	-1.05745
CATMA3A09570	CATMA3OA09570F1	AT3G10550			inositol or phosphatidylinositol phosphatase/ phosphoric monoester hydrolase	dephosphorylation	inositol or phosphatidylinositol phosphatase activity	1.72219	0.000849396	-0.34278	-1.2375
CATMA5A17650	CATMA5OA17650F1	AT5G19220			ADG2 (ADPG PYROPHOSPHORYLASE 2); glucose-1-phosphate adenylyltransferase	glycogen biosynthetic process	glucose-1-phosphate adenylyltransferase activity	0.798032	-0.317338	-0.313993	-1.32337
CATMA5A37970	CATMA5OA37970R1	AT5G42250			alcohol dehydrogenase, putative	metabolic process	catalytic activity	1.33109	-0.0372009	-0.299917	-1.59855
CATMA3A13510	CATMA3OA13510F1	AT3G14230			RAP2.2; DNA binding / transcription factor	regulation of transcription, DNA-dependent	DNA binding	0.832676	0.374154	-0.298368	-1.13679
CATMA3A47950	CATMA3OA47950F1	AT3G54960			ATPDIL1-3 (PDI-LIKE 1-3); thiol-disulfide exchange intermediate	cell redox homeostasis	isomerase activity	0.783979	0.405693	-0.280398	-1.65944
CATMA4A12010	CATMA4OA12010F1	AT4G11900			carbohydrate binding / kinase	protein amino acid phosphorylation	protein kinase activity	1.12711	-0.0386379	-0.272916	-1.42684
CATMA3A28420	CATMA3OA28420R1	AT3G28540			AAA-type ATPase family protein	N-terminal protein myristoylation	nucleotide binding	2.47629	0.201142	-0.259413	-2.57005
CATMA5A50940	CATMA5OA50940F1	AT5G55170			SUM3 (SMALL UBIQUITIN-LIKE MODIFIER 3)	protein modification process	molecular function unknown	2.04809	-0.00577752	-0.253617	-1.33758
CATMA3A13560	CATMA3OA13560F1	AT3G14280			unknown protein	biological process unknown	molecular function unknown	0.853237	-0.101869	-0.245546	-1.01862
CATMA1A29810	CATMA1OA29810R1	AT1G31580			ECS1	defense response	molecular function unknown	5.16336	0.00565744	-0.243646	-3.35957
CATMA1A55460	CATMA1OA55460F1	AT1G66200			ATGSR2 (Arabidopsis thaliana glutamine synthase clone R2); glutamate-ammonia ligase	glutamine biosynthetic process	catalytic activity	0.771723	-0.558283	-0.199854	-0.897887
CATMA2A27045	CATMA2OA27045F1	AT2G28630			beta-ketoacyl-CoA synthase family protein	metabolic process	catalytic activity	0.922718	-0.0648356	-0.183864	-2.06515
CATMA2A24550	CATMA2OA24550R1	AT2G26170			CYP711A1 (MORE AXILLARY BRANCHES 1); oxygen binding	electron transport	monooxygenase activity	1.06083	0.0178004	-0.183398	-1.16802
CATMA2A35995	CATMA2OB35995F1	AT2G37710			RLK (RECEPTOR LECTIN KINASE); kinase	protein amino acid phosphorylation	protein kinase activity	1.41912	-0.396767	-0.17678	-1.64269
CATMA2A42780	CATMA2OA42780F1	AT2G44370			DC1 domain-containing protein	regulation of transcription, DNA-dependent	DNA binding	3.11774	0.271753	-0.1676	-2.22113
CATMA1A09190	CATMA1OA09190F1	AT1G10340			ankyrin repeat family protein	biological process unknown	protein binding	1.46111	0.293461	-0.150183	-1.96425
CATMA5A00900	CATMA5OA00900R1	AT5G01850			protein kinase, putative	protein amino acid phosphorylation	protein kinase activity	1.15502	-0.0928878	-0.139144	-0.978339
CATMA1A15250	CATMA1OA15250F1	AT1G16260			protein kinase family protein	protein amino acid phosphorylation	protein kinase activity	1.69368	0.0121713	-0.124518	-1.44925
CATMA1A18950	CATMA1OA18950R1	AT1G19960			unknown protein	biological process unknown	molecular function unknown	3.35685	0.0818714	-0.103665	-2.12742
CATMA1A22710	CATMA1OA22710F1	AT1G23840			unknown protein	biological process unknown	molecular function unknown	1.1335	-0.144018	-0.0917239	-1.57693
CATMA1A11765	CATMA1OA11765F1	AT1G12780			UGE1 (UDP-D-glucose/UDP-D-galactose 4-epimerase 1); UDP-glucose 4-epimerase/ protein dimerization	carbohydrate metabolic process	catalytic activity	0.954163	-0.0465897	-0.0912989	-0.86331
CATMA5A02460	CATMA5OA02460F1	AT5G03350			legume lectin family protein	biological process unknown	sugar binding	5.30615	0.0656174	-0.0838716	-3.48358
CATMA5A41440	CATMA5OA41440F1	AT5G45500			unknown protein	biological process unknown	molecular function unknown	0.9627	0.0690373	-0.0833381	-0.972464
CATMA4A06120	CATMA4OA06120F1	AT4G05490			F-box family protein (FBL22)	ubiquitin-dependent protein catabolic process	ubiquitin-protein ligase activity	1.86481	0.0244791	-0.0765422	-1.03972
CATMA5A24103	CATMA5OA24103R1	AT5G26690			heavy-metal-associated domain-containing protein	metal ion transport	metal ion binding	2.43368	0.0173651	-0.0652553	-0.8323
CATMA1A01450	CATMA1OA01450F1	AT1G02450			NIMIN-1/NIMIN1; protein binding	regulation of systemic acquired resistance	protein binding	3.30809	-0.122149	-0.0613643	-0.903348
CATMA2A37120	CATMA2OA37120F1	AT2G38860			YLS5 (yellow-leaf-specific gene 5)	response to salt stress	DNA binding	0.815593	0.159139	-0.0588485	-1.09791
CATMA4A38220	CATMA4OA38220F1	AT4G36670			mannitol transporter, putative	transport	transporter activity	1.83295	-0.293382	-0.0499166	-1.91774
CATMA5A04630	CATMA5OA04630R1	AT5G05460			hydrolase, acting on glycosyl bonds	biological process unknown	hydrolase activity, acting on glycosyl bonds	1.73386	0.210023	-0.0335479	-1.45958
CATMA4A38790	CATMA4OA38790R1	AT4G37220			stress-responsive protein, putative	response to stress	molecular function unknown	1.05237	-0.486327	-0.00168387	-0.926965
CATMA3A49380	CATMA3OC57822F1	AT3G56400			WRKY70 (WRKY DNA-binding protein 70); transcription factor	regulation of transcription, DNA-dependent	transcription factor activity	4.60237	-0.110084	0.0126008	-1.00635
CATMA2A44540	CATMA2OA44540R1	AT2G46150			unknown protein	biological process unknown	molecular function unknown	0.790022	-0.028355	0.0487641	-0.831397
CATMA2A23850	CATMA2OA23850R1	AT2G25510			unknown protein	biological process unknown	molecular function unknown	2.85834	-0.0554557	0.050302	-2.42016
CATMA5A20040	CATMA5OA20040F1	AT5G22570			WRKY38 (WRKY DNA-binding protein 38); transcription factor	regulation of transcription, DNA-dependent	transcription factor activity	4.22089	0.0810275	0.0531042	-2.76317
CATMA3A50720	CATMA3OA50720R1	AT3G57700			protein kinase, putative	protein amino acid phosphorylation	protein kinase activity	1.72892	0.0312125	0.0837267	-0.975765
CATMA1A12265	CATMA1OA12265R1	AT1G13260			RAV1 (Related to ABI3/VP1 1); DNA binding / transcription factor	regulation of transcription, DNA-dependent	DNA binding	0.879332	-0.0534365	0.0938563	-0.857594
CATMA3A28400	CATMA3OA28400R1	AT3G28510			AAA-type ATPase family protein	biological process unknown	nucleotide binding	1.2498	-0.0357893	0.0960003	-1.33211
CATMA1A58800	CATMA1OA58800R1	AT1G69490			NAP (NAC-LIKE, ACTIVATED BY AP3/PI); transcription factor	multicellular organismal development	DNA binding	1.58928	0.447378	0.113062	-1.50488
CATMA4A25460	CATMA4OA25460R1	AT4G23610			unknown protein	biological process unknown	molecular function unknown	1.06146	0.00173359	0.145984	-0.837809
CATMA5A50460	CATMA5OA50460F1	AT5G54610			ANK (ANKYRIN); protein binding	response to salicylic acid stimulus	protein binding	0.939256	-0.0589486	0.149085	-0.843483
CATMA2A29880	CATMA2OA29880R1	AT2G31660			SAD2 (SUPER SENSITIVE TO ABA AND DROUGHT2); protein transporter	protein import into nucleus, docking	binding	1.11158	0.112984	0.152335	-1.01364
CATMA3A39300	CATMA3OA39300F1	AT3G46280			protein kinase-related	biological process unknown	molecular function unknown	1.80681	0.145335	0.214429	-1.05241
CATMA1A55010	CATMA1OA55010R1	AT1G65730			YSL7 (YELLOW STRIPE LIKE 7); oligopeptide transporter	oligopeptide transport	oligopeptide transporter activity	1.35722	-0.394621	0.242549	-1.5115
CATMA3A28450	CATMA3OA28450R1	AT3G28570			AAA-type ATPase family protein	biological process unknown	nucleotide binding	0.965023	0.296323	0.247737	-1.55308
CATMA1A42750	CATMA1OA42750R1	AT1G51620			protein kinase family protein	protein amino acid phosphorylation	protein kinase activity	1.25537	0.0952984	0.249932	-1.21569
CATMA4A41170	CATMA4OA41170F1	AT4G39780			AP2 domain-containing transcription factor, putative	regulation of transcription, DNA-dependent	DNA binding	0.818218	0.23307	0.255846	-1.17291
CATMA1A21785	CATMA1OA21785F1	AT1G22710			SUC2 (SUCROSE-PROTON SYMPORTER 2); carbohydrate transporter/ sucrose:hydrogen symporter/ sugar porter	transport	transporter activity	0.850811	-0.105162	0.271246	-1.39762
CATMA3A43550	CATMA3OA43550R1	AT3G50480			HR4 (HOMOLOG OF RPW8 4)	response to other organism	molecular function unknown	1.25892	0.0248764	0.286553	-1.30146
CATMA1A56210	CATMA1OA56210F1	AT1G66920			serine/threonine protein kinase, putative	protein amino acid phosphorylation	protein kinase activity	0.805894	0.170426	0.29963	-1.51162
CATMA1A57220	CATMA1OA57220R1	AT1G67820			protein phosphatase 2C, putative / PP2C, putative	protein amino acid dephosphorylation	catalytic activity	1.55122	0.246656	0.351321	-1.05612
CATMA4A27666	CATMA4ON90076R1	AT4G26100	AT4G26090		CK1 (casein kinase 1-like protein 1); casein kinase I/ kinase, RPS2 (RESISTANT TO P. SYRINGAE 2)	protein amino acid phosphorylation	protein kinase activity	3.00313	0.0280051	0.359063	-1.27105
CATMA1A66420	CATMA1OA66420F1	AT1G77210			sugar transporter, putative	transport	transporter activity	1.06405	-0.297854	0.386927	-1.22239
CATMA5A42040	CATMA5OA42040F1	AT5G46050			ATPTR3/PTR3 (PEPTIDE TRANSPORTER PROTEIN 3); transporter	oligopeptide transport	transporter activity	1.31716	0.0714308	0.439807	-1.82134
CATMA5A49020	CATMA5OA49020R1	AT5G53110			unknown protein	biological process unknown	molecular function unknown	1.35324	0.162707	0.448604	-1.48622
CATMA3A02960	CATMA3OA02960R1	AT3G03990			esterase/lipase/thioesterase family protein	regulation of transcription	catalytic activity	0.966442	0.139275	0.509875	-1.01448
CATMA3A14340	CATMA3OA14340R1	AT3G14990			4-methyl-5(b-hydroxyethyl)-thiazole monophosphate biosynthesis protein, putative	thiamin biosynthetic process	catalytic activity	2.36357	-0.182808	0.75387	-1.46074
CATMA1A04170	CATMA1OA04170F1	AT1G05300			ZIP5 (ZINC TRANSPORTER 5 PRECURSOR); cation transporter	cation transport	zinc ion transmembrane transporter activity	1.29384	0.719568	-1.08479	-2.70515
CATMA1A03810	CATMA1OA03810F1	AT1G04980			ATPDIL2-2 (PDI-LIKE 2-2); thiol-disulfide exchange intermediate	cell redox homeostasis	isomerase activity	1.4665	1.86965	-0.689367	-2.00512
CATMA1A47413	CATMA1OA47413F1	AT1G56330			SAR1 (SECRETION-ASSOCIATED RAS); GTP binding	intracellular protein transport	GTP binding	1.1022	1.19105	-0.608877	-0.837929
CATMA1A20840	CATMA1OA20840R1	AT1G21750			ATPDIL1-1 (PDI-LIKE 1-1); protein disulfide isomerase	cell redox homeostasis	protein disulfide isomerase activity	1.0028	1.59686	-0.359364	-1.4645
CATMA2A28040	CATMA2OA28040F1	AT2G29650			inorganic phosphate transporter, putative	transport	transporter activity	0.954398	1.36375	-0.313482	-0.958783
CATMA3A16380	CATMA3OA16380F1	AT3G16990			TENA/THI-4 family protein	glycolysis	molecular function unknown	1.66712	1.13609	-0.291985	-1.09666
CATMA1A44290	CATMA1OA44290F1	AT1G53280			DJ-1 family protein	biological process unknown	signal transducer activity	1.26474	1.47793	-0.278618	-1.69543
CATMA3A44010	CATMA3OA44010F1	AT3G51000			epoxide hydrolase, putative	biological process unknown	catalytic activity	1.28802	1.43473	-0.190022	-1.01372
CATMA2A31130	CATMA2OA31130F1	AT2G32920			ATPDIL2-3 (PDI-LIKE 2-3); protein disulfide isomerase	electron transport	protein disulfide isomerase activity	1.04306	2.24947	-0.0559976	-0.845268
CATMA5A30190	CATMA5OA30190F1	AT5G35080			unknown protein	biological process unknown	molecular function unknown	1.48732	2.34064	0.01682	-1.07618
CATMA1A07900	CATMA1OA07900F1	AT1G09080			luminal binding protein 3 (BiP-3) (BP3)	protein folding	ATP binding	1.34377	2.69261	0.149338	-1.37664
CATMA1A59190	CATMA1OA59190R1	AT1G69880			ATH8 (thioredoxin H-type 8); thiol-disulfide exchange intermediate	N-terminal protein myristoylation	thiol-disulfide exchange intermediate activity	2.42428	0.790336	0.276732	-0.924113
CATMA1A68035	CATMA1ON92266R1	AT1G78920	AT1G78922		AVP2 (ARABIDOPSIS VACUOLAR H+-PYROPHOSPHATASE 2), unknown protein	proton transport	inorganic diphosphatase activity	1.27496	2.03447	0.398611	-0.955169
CATMA4A16270	CATMA4OA16270F1	AT4G15530			PPDK (PYRUVATE ORTHOPHOSPHATE DIKINASE)	response to absence of light	catalytic activity	1.70856	0.588918	0.711292	-0.997424

## Sheet: B. Cluster B
logRatio
	-2.5		-1.5	-1			1	1.5	2.5
								SA	U73122	22Cedelf	W30MetOH	SAW30MetOH
								H2O	U73343	22C	W1MetOH	SAW1MetOH
ID	ID v6	At1v5	At2	At3	fonctionv5	Mol FoGO	BioProcGO	Rat	Rat	Rat	Rat	Rat
CATMA3A16390	CATMA3OA16390R1	AT3G17000			UBC32 (ubiquitin-conjugating enzyme 31); ubiquitin-protein ligase	ubiquitin-dependent protein catabolic process	ubiquitin-protein ligase activity	1.37688	1.38479	2.06044	0.836702	-0.49754
CATMA1A17870	CATMA1OA17870R1	AT1G18830			transducin family protein / WD-40 repeat family protein	protein folding	nucleotide binding	3.79758	4.12685	3.9779	2.30644	-0.383864
CATMA5A37770	CATMA5OA37770R1	AT5G42050			unknown protein		molecular function unknown	1.55716	1.76894	2.54961	2.15865	-0.32319
CATMA1A16960	CATMA1OA16960F1	AT1G17960			threonyl-tRNA synthetase, putative / threonine--tRNA ligase, putative	translation	nucleotide binding	0.968058	1.70747	1.08409	1.29338	-0.185287
CATMA2A00700	CATMA2OA00700F1	AT2G01650			PUX2 (PLANT UBX DOMAIN-CONTAINING PROTEIN 2); nucleic acid binding / zinc ion binding	biological process unknown	nucleic acid binding	0.846513	1.01729	0.638936	1.43009	-0.0419408
CATMA2A37430	CATMA2OA37430F1	AT2G39200			MLO12 (MILDEW RESISTANCE LOCUS O 12); calmodulin binding	defense response	calmodulin binding	2.30616	1.53057	1.12258	2.95085	-0.000287967
CATMA5A43115	CATMA5OA43115R1	AT5G47120			ATBI-1 (ARABIDOPSIS BAX INHIBITOR 1)	apoptosis	transmembrane receptor activity	2.55171	2.24424	2.36422	2.0682	0.0955654
CATMA3A44880	CATMA3OA44880F1	AT3G51980			binding	biological process unknown	binding	1.90859	2.46162	2.73815	0.817743	0.188988
CATMA2A28440	CATMA2OA28440R1	AT2G30140			UDP-glucoronosyl/UDP-glucosyl transferase family protein	metabolic process	UDP-glycosyltransferase activity	1.75903	1.56275	0.954621	2.42235	0.346847
CATMA5A20300	CATMA5OA20300F1	AT5G22800			aminoacyl-tRNA synthetase family protein	translation	nucleic acid binding	0.928533	2.27036	2.05708	2.53931	0.378794
CATMA5A50670	CATMA5OA50670R1	AT5G54860			integral membrane transporter family protein	transport	transporter activity	1.10162	2.19975	1.90324	1.0681	0.386114
CATMA1A36330	CATMA1OA36330F1	AT1G42990			ATBZIP60 (BASIC REGION/LEUCINE ZIPPER MOTIF 60); DNA binding / transcription factor	regulation of transcription, DNA-dependent	DNA binding	2.28525	2.45943	3.23318	2.25224	0.388709
CATMA4A17722	CATMA4OA17722F1	AT4G16760			ACX1 (ACYL-COA OXIDASE 1)	electron transport	acyl-CoA dehydrogenase activity	1.3801	1.05098	0.588091	1.59623	0.411014
CATMA3A19200	CATMA3OA19200F1	AT3G19580			AZF2 (ARABIDOPSIS ZINC-FINGER PROTEIN 2); nucleic acid binding / transcription factor/ zinc ion binding	biological process unknown	nucleic acid binding	0.901693	2.11073	0.613048	1.20489	0.519044
CATMA2A01705	CATMA2OA01705F1	AT2G02800			APK2B (PROTEIN KINASE 2B); kinase	protein amino acid phosphorylation	protein kinase activity	0.898877	0.784964	0.726984	0.912355	0.629134
CATMA3A44140	CATMA3OA44140R1	AT3G51130			unknown protein	response to salt stress		0.775509	1.54507	0.754065	1.60305	0.643289
CATMA5A22200	CATMA5OA22200F1	AT5G24590			TIP (TCV-INTERACTING PROTEIN); transcription factor	multicellular organismal development	DNA binding	0.826511	1.43323	2.06427	1.75735	0.670251
CATMA5A15595	CATMA5OA15595R1	AT5G17330			GAD (Glutamate decarboxylase 1); calmodulin binding	glutamate metabolic process	catalytic activity	1.36606	1.93578	1.48779	2.79409	0.706606
CATMA3A07810	CATMA3OA07810R1	AT3G08970			DNAJ heat shock N-terminal domain-containing protein	protein folding	heat shock protein binding	2.53887	3.53993	3.966	2.38795	0.770893
CATMA5A34660	CATMA5OA34660R1	AT5G39050			transferase family protein	biological process unknown	transferase activity	2.17492	1.4006	0.584847	2.41581	0.775393
CATMA2A44900	CATMA2OA44900F1	AT2G46500			phosphatidylinositol 3- and 4-kinase family protein / ubiquitin family protein	protein modification process	inositol or phosphatidylinositol kinase activity	0.898245	1.16627	1.71275	2.72597	0.792942
CATMA1A47670	CATMA1OA47670F1	AT1G56580			unknown protein	biological process unknown	molecular function unknown	3.9595	2.41677	4.41219	4.06089	0.920054
CATMA5A05530	CATMA5OA05530F1	AT5G06320			NHL3 (NDR1/HIN1-like 3)	transport	transporter activity	1.18939	2.18548	1.5326	2.10364	0.979933
CATMA5A22490	CATMA5ON91685R1	AT5G24810	AT5G24800		ABC1 family protein, BZO2H2 (basic leucine zipper O2 homolog 2); DNA binding / transcription factor	beta-lactam antibiotic catabolic process	beta-lactamase activity	0.956122	3.00637	2.29317	1.75974	1.2017
CATMA3A22365	CATMA3OA22365R1	AT3G22370			AOX1A (alternative oxidase 1A); alternative oxidase	electron transport	alternative oxidase activity	0.860538	0.956109	2.43453	2.71882	1.3281
CATMA3A42560	CATMA3OA42560F1	AT3G49530			ANAC062 (Arabidopsis NAC domain containing protein 62); transcription factor	multicellular organismal development	DNA binding	1.11929	2.03921	2.42702	2.0479	1.38996
CATMA3A10050	CATMA3OA10050R1	AT3G10985			wound-responsive protein-related	biological process unknown	molecular function unknown	1.06934	2.67256	0.842546	1.81709	1.71356
CATMA4A01210	CATMA4ON90003R1	AT4G01030	AT4G01026		pentatricopeptide (PPR) repeat-containing protein, unknown protein	biological process unknown	acid phosphatase activity	0.870549	1.05853	0.833833	2.45503	1.78178
CATMA2A16860	CATMA2OA16860F1	AT2G18193			AAA-type ATPase family protein	biological process unknown	nucleotide binding	1.24107	1.56564	1.91518	3.4445	1.79157
CATMA5A45440	CATMA5ON94055R1	AT5G49450	AT5G49448		bZIP family transcription factor, unknown protein	regulation of transcription, DNA-dependent	DNA binding	2.24412	3.24957	0.582413	2.96281	1.88177
CATMA3A37080	CATMA3OA37080F1	AT3G44190			pyridine nucleotide-disulphide oxidoreductase family protein	electron transport	electron carrier activity	0.990251	1.9355	1.29496	1.66775	1.9547
CATMA1A65300	CATMA1OA65300R1	AT1G76070			unknown protein	biological process unknown	molecular function unknown	1.12646	0.75974	0.909403	2.62675	2.17846
CATMA2A22170	CATMA2OA22170F1	AT2G23810			TET8 (TETRASPANIN8)	aging	molecular function unknown	1.20388	2.54761	0.934699	2.77527	2.22841
CATMA3A43980	CATMA3OA43980R1	AT3G50970			LTI30/XERO2 (LOW TEMPERATURE-INDUCED 30)	response to stress	molecular function unknown	1.84438	3.30356	1.04398	4.30877	2.27493
CATMA1A65800	CATMA1OA65800R1	AT1G76600			unknown protein	N-terminal protein myristoylation	molecular function unknown	1.14958	1.4313	0.789659	1.94138	2.28769
CATMA3A05500	CATMA3OA05500F1	AT3G06420			ATG8H (AUTOPHAGY 8H); microtubule binding	autophagy	microtubule binding	1.29066	2.32371	0.865388	2.43553	2.54026
CATMA2A02665	CATMA2OA02665F1	AT2G03760			ST (steroid sulfotransferase); sulfotransferase	multicellular organismal development	sulfotransferase activity	1.56903	2.7628	2.25256	5.12025	3.40542
CATMA4A41020	CATMA4OA41020R1	AT4G39670			unknown protein	biological process unknown	molecular function unknown	1.24853	2.4098	0.707849	4.33023	3.65997
CATMA3A28035	CATMA3OA28035R1	AT3G28210			PMZ; zinc ion binding	response to abscisic acid stimulus	zinc ion binding	0.909489	1.54696	3.13486	3.61641	4.15708
CATMA1A35155	CATMA1OA35155R1	AT1G37130			NIA2 (NITRATE REDUCTASE 2)	electron transport	iron ion binding	1.06977	-0.214798	0.84655	2.54025	0.0858008
CATMA5A43120	CATMA5OA43120R1	AT5G47130			Bax inhibitor-1 family / BI-1 family	anti-apoptosis		2.54433	-0.204798	2.11475	2.23651	0.154173
CATMA4A10150	CATMA4OA10150R1	AT4G10090			unknown protein	biological process unknown	molecular function unknown	1.29829	-0.189244	2.08546	2.30601	2.8069
CATMA5A50126	CATMA5OA50126R1	AT5G54206			pseudogene			0.914882	-0.0660897	1.13964	3.69388	3.09571
CATMA4A28870	CATMA4OA28870R1	AT4G27290			S-locus protein kinase, putative	protein amino acid phosphorylation	protein kinase activity	0.895733	-0.0457722	1.43093	4.4932	4.22347
CATMA5A59570	CATMA5OA59570R1	AT5G64090			unknown protein	biological process unknown	molecular function unknown	0.85118	0.145204	1.06204	3.48278	2.66999
CATMA3A29060	CATMA3OA29060F1	AT3G29034			unknown protein	biological process unknown	molecular function unknown	2.31285	0.175526	1.00315	1.33285	1.03191
CATMA3A41120	CATMA3OA41120F1	AT3G48090			EDS1 (ENHANCED DISEASE SUSCEPTIBILITY 1); signal transducer/ triacylglycerol lipase	lipid metabolic process	triacylglycerol lipase activity	1.2372	0.274415	1.09668	1.87755	-0.541941
CATMA5A61710	CATMA5OA61710R1	AT5G66360			ribosomal RNA adenine dimethylase family protein	rRNA modification	rRNA (adenine-N6,N6-)-dimethyltransferase activity	1.20405	0.326553	1.64004	1.26984	-0.109761
CATMA4A02835	CATMA4OA02835F1	AT4G02520			ATGSTF2 (Arabidopsis thaliana Glutathione S-transferase (class phi) 2); glutathione transferase	response to cold	glutathione transferase activity	1.77301	0.412493	2.03349	1.0953	-0.103775
CATMA4A33510	CATMA4ON90071F1	AT4G31850	AT4G31860		PGR3 (PROTON GRADIENT REGULATION 3); binding, protein phosphatase 2C, putative / PP2C, putative	biological process unknown	molecular function unknown	1.16291	0.586766	0.598899	1.10891	0.704588
CATMA5A59330	CATMA5OA59330F1	AT5G63790			ANAC102 (Arabidopsis NAC domain containing protein 102); transcription factor	multicellular organismal development	DNA binding	1.56276	0.64371	0.641831	2.60212	2.15025

## Sheet: C. Cluster C
logRatio
	-2.5		-1.5	-1			1	1.5	2.5
								SA	22Cedelf	W30MetOH	SAW30MetOH
								H2O	22C	W1MetOH	SAW1MetOH
ID	ID v6	At1v5	At2	At3	fonctionv5	Mol FoGO	BioProcGO	Rat	Rat	Rat	Rat
CATMA1A01650	CATMA1OA01650R1	AT1G02690			importin alpha-2 subunit, putative	protein import into nucleus	binding	-0.801187	-0.689063	-0.910466	-0.178683
CATMA1A02680	CATMA1OA02680F1	AT1G03820			unknown protein	biological process unknown	molecular function unknown	-1.31618	-1.29495	-2.57528	-1.69413
CATMA1A03520	CATMA1OA03520F1	AT1G04680			pectate lyase family protein	biological process unknown	lyase activity	-2.12032	-1.76776	-2.65896	-1.46344
CATMA1A04710	CATMA1OA04710R1	AT1G05710			ethylene-responsive protein, putative	response to ethylene stimulus	transcription factor activity	-1.23957	-0.806271	-1.13416	0.460571
CATMA1A07495	CATMA1OA07495F1	AT1G08560			SYP111 (syntaxin 111); t-SNARE	intracellular protein transport	SNAP receptor activity	-0.958319	-0.979067	-1.5696	-0.309002
CATMA1A14070	CATMA1OA14070R1	AT1G15080			ATPAP2 (PHOSPHATIDIC ACID PHOSPHATASE 2); phosphatidate phosphatase	metabolic process	catalytic activity	-1.03801	-0.710811	-1.8762	-0.578364
CATMA1A17240	CATMA1OA17240F1	AT1G18250			ATLP-1 (Arabidopsis thaumatin-like protein 1)	response to other organism	molecular function unknown	-0.833596	-1.35264	-2.61149	-0.582557
CATMA1A18330	CATMA1OA18330F1	AT1G19300			GATL1/GLZ1/PARVUS (Galacturonosyltransferase-like 1); polygalacturonate 4-alpha-galacturonosyltransferase/ transferase, transferring glycosyl groups / transferase, transferring hexosyl groups	xylem and phloem pattern formation	transferase activity, transferring glycosyl groups	-0.907979	-0.612608	-1.56511	-0.48287
CATMA1A22146	CATMA1OA22146F1	AT1G23080			PIN7 (PIN-FORMED 7)	auxin polar transport	transporter activity	-1.14803	-0.745962	-1.86007	-1.89202
CATMA1A26460	CATMA1OA26460F1	AT1G28290			pollen Ole e 1 allergen and extensin family protein	biological process unknown	structural constituent of cell wall	-1.07339	-2.35947	-2.10745	-0.790043
CATMA1A26600	CATMA1OA26600F1	AT1G28400			unknown protein	biological process unknown	molecular function unknown	-0.790289	-1.51903	-2.12551	-2.43812
CATMA1A28000	CATMA1OA28000F1	AT1G29980			unknown protein	biological process unknown		-1.99651	-1.66661	-2.25112	-1.29629
CATMA1A30900	CATMA1OA30900F1	AT1G32500			ATNAP6 (NON-INTRINSIC ABC PROTEIN 6)	iron-sulfur cluster assembly	protein binding	-0.831912	-0.60039	-1.22489	-1.13173
CATMA1A35650	CATMA1OA35650F1	AT1G41830			SKS6 (SKU5 Similar 6); pectinesterase	cellulose and pectin-containing cell wall organization and biogenesis	copper ion binding	-1.47381	-0.688891	-0.907265	0.0648132
CATMA1A37610	CATMA1OA37610F1	AT1G44110			CYCA1;1 (CYCLIN A1;1); cyclin-dependent protein kinase regulator	regulation of cell cycle	cyclin-dependent protein kinase regulator activity	-1.16016	-1.05755	-1.94095	-0.834055
CATMA1A38720	CATMA1OA38720F1	AT1G47670			amino acid transporter family protein	amino acid transport	amino acid transmembrane transporter activity	-1.45367	-1.61569	-3.16316	-1.72223
CATMA1A42760	CATMA1OA42760F1	AT1G51630			unknown protein	biological process unknown	molecular function unknown	-1.26138	-0.807389	-1.81425	-1.22701
CATMA1A43260	CATMA1OA43260R1	AT1G52190			proton-dependent oligopeptide transport (POT) family protein	oligopeptide transport	transporter activity	-2.1037	-1.16283	-2.13463	-0.0396939
CATMA1A43530	CATMA1OA43530R1	AT1G52470			unknown protein	biological process unknown	molecular function unknown	-1.24852	-0.782934	-1.19111	0.0774385
CATMA1A44930	CATMA1OA44930R1	AT1G53830			ATPME2 (Arabidopsis thaliana pectin methylesterase 2)	cell wall modification	enzyme inhibitor activity	-1.12392	-1.25923	-1.02371	-0.61175
CATMA1A45790	CATMA1ON95118F1	AT1G54680	AT1G54690		unknown protein, histone H2A, putative	biological process unknown	molecular function unknown	-0.783497	-0.664904	-2.30052	-0.954006
CATMA1A46460	CATMA1OA46460F1	AT1G55360			unknown protein	biological process unknown	molecular function unknown	-1.3646	-1.65954	-3.24924	-3.44951
CATMA1A51920	CATMA1OA51920R1	AT1G62790			protease inhibitor/seed storage/lipid transfer protein (LTP) family protein	lipid transport	lipid binding	-0.796625	-1.02976	-1.24952	-0.00927687
CATMA1A53700	CATMA1OA53700R1	AT1G64390			endo-1,4-beta-glucanase, putative / cellulase, putative	carbohydrate metabolic process	catalytic activity	-2.08168	-1.36902	-1.68626	-0.257938
CATMA1A57930	CATMA1OA57930F1	AT1G68560			ATXYL1/XYL1 (ALPHA-XYLOSIDASE 1); alpha-N-arabinofuranosidase/ hydrolase, hydrolyzing O-glycosyl compounds / xylan 1,4-beta-xylosidase	carbohydrate metabolic process	hydrolase activity, hydrolyzing O-glycosyl compounds	-1.41127	-1.51628	-2.303	-1.77837
CATMA1A58910	CATMA1OA58910R1	AT1G69580			transcription factor	regulation of transcription	DNA binding	-1.23078	-0.741616	-1.98279	-0.766189
CATMA1A59560	CATMA1OA59560F1	AT1G70280			NHL repeat-containing protein	potassium ion transport	potassium ion transmembrane transporter activity	-0.950733	-0.958053	-2.00694	-1.79023
CATMA1A59990	CATMA1OA59990F1	AT1G70710			CEL1 (cellulase 1); hydrolase, hydrolyzing O-glycosyl compounds	carbohydrate metabolic process	catalytic activity	-1.04429	-1.14764	-1.67446	-0.519776
CATMA1A60700	CATMA1OA60700F1	AT1G71380			glycosyl hydrolase family 9 protein	carbohydrate metabolic process	catalytic activity	-1.47764	-1.51781	-2.79168	-2.112
CATMA1A62230	CATMA1OA62230F1	AT1G73010			phosphoric monoester hydrolase	metabolic process	phosphoric monoester hydrolase activity	-0.824039	-0.909037	-0.903456	-1.09436
CATMA1A62500	CATMA1OA62500R1	AT1G73220			sugar transporter family protein	transport	transporter activity	-1.73816	-1.75137	-3.16416	-2.36947
CATMA1A62960	CATMA1OA62960R1	AT1G73640			AtRABA6a (Arabidopsis Rab GTPase homolog A6a); GTP binding	small GTPase mediated signal transduction	GTP binding	-1.33596	-1.1924	-2.17222	-0.909654
CATMA1A64830	CATMA1OA64830F1	AT1G75500			nodulin MtN21 family protein	biological process unknown	molecular function unknown	-1.32846	-1.49298	-1.85595	-0.936802
CATMA1A67220	CATMA1OA67220R1	AT1G78100			F-box family protein	biological process unknown	molecular function unknown	-0.998236	-0.599828	-1.12131	-0.564558
CATMA1A67690	CATMA1OA67690R1	AT1G78630			EMB1473 (EMBRYO DEFECTIVE 1473); structural constituent of ribosome	translation	structural constituent of ribosome	-0.808644	-0.618642	-2.57798	-1.58588
CATMA2A00660	CATMA2OA00660F1	AT2G01610			invertase/pectin methylesterase inhibitor family protein	biological process unknown	enzyme inhibitor activity	-1.1454	-1.88515	-2.81949	-1.02058
CATMA2A00680	CATMA2OA00680F1	AT2G01630			glycosyl hydrolase family 17 protein / beta-1,3-glucanase, putative	carbohydrate metabolic process	catalytic activity	-1.1252	-0.988401	-1.55738	-0.615201
CATMA2A00870	CATMA2OA00870F1	AT2G01820			leucine-rich repeat protein kinase, putative	protein amino acid phosphorylation	protein kinase activity	-0.990095	-1.30204	-1.26172	-1.28444
CATMA2A04690	CATMA2OA04690F1	AT2G05920			subtilase family protein	proteolysis	subtilase activity	-1.64316	-1.82947	-1.54296	-1.60077
CATMA2A15380	CATMA2OA15380F1	AT2G16660			nodulin family protein			-1.41183	-1.00077	-1.5856	-1.22555
CATMA2A15970	CATMA2OA15970F1	AT2G17230			phosphate-responsive 1 family protein	biological process unknown	molecular function unknown	-1.7741	-1.19802	-2.08312	-0.423133
CATMA2A22490	CATMA2OA22490F1	AT2G24150			HHP3 (heptahelical protein 3); receptor	response to hormone stimulus	receptor activity	-0.899663	-0.792918	-1.14116	-0.582021
CATMA2A24560	CATMA2OA24560F1	AT2G26180			IQD6 (IQ-domain 6); calmodulin binding	porphyrin biosynthetic process	calmodulin binding	-0.777369	-0.720308	-1.33265	-0.212494
CATMA2A25065	CATMA2OA25065R1	AT2G26760			cyclin-dependent protein kinase regulator	regulation of cell cycle	cyclin-dependent protein kinase regulator activity	-0.769066	-0.740648	-1.22404	-0.53464
CATMA2A27200	CATMA2OA27200F1	AT2G28790			osmotin-like protein, putative	response to other organism	molecular function unknown	-1.75862	-0.865395	-2.2985	-0.39162
CATMA2A27910	CATMA2OA27910F1	AT2G29550			TUB7 (tubulin beta-7 chain)	microtubule-based process	GTPase activity	-1.40022	-0.797638	-1.40566	-0.620176
CATMA2A29030	CATMA2OA29030R1	AT2G30780			pentatricopeptide (PPR) repeat-containing protein	biological process unknown	molecular function unknown	-1.73022	-0.607543	-1.22874	-0.00392775
CATMA2A29540	CATMA2OA29540R1	AT2G31335			unknown protein	biological process unknown	molecular function unknown	-0.816778	-0.66245	-1.25659	-0.531622
CATMA2A31560	CATMA2OA31560F1	AT2G33400			unknown protein	biological process unknown	molecular function unknown	-0.951026	-0.7139	-1.63722	-0.175093
CATMA2A32210	CATMA2OA32210F1	AT2G34080			cysteine proteinase, putative	proteolysis	cysteine-type endopeptidase activity	-1.26518	-0.884287	-2.91691	-1.88356
CATMA2A32650	CATMA2OA32650F1	AT2G34510			unknown protein	biological process unknown	molecular function unknown	-1.26295	-0.723265	-1.58792	-0.710721
CATMA2A32790	CATMA2OA32790F1	AT2G34680			AIR9 (Auxin-Induced in Root cultures 9); protein binding	ubiquitin-dependent protein catabolic process	protein binding	-1.00909	-0.596601	-1.59975	-0.174963
CATMA2A34810	CATMA2OA34810R1	AT2G36570			leucine-rich repeat transmembrane protein kinase, putative	protein amino acid phosphorylation	protein kinase activity	-1.66674	-1.61536	-2.55134	-1.05887
CATMA2A35140	CATMA2OA35140F1	AT2G36870			xyloglucan:xyloglucosyl transferase, putative / xyloglucan endotransglycosylase, putative / endo-xyloglucan transferase, putative	carbohydrate metabolic process	hydrolase activity, hydrolyzing O-glycosyl compounds	-1.42795	-0.961077	-2.50719	-1.12608
CATMA2A37680	CATMA2OA37680R1	AT2G39420			esterase/lipase/thioesterase family protein	biological process unknown	catalytic activity	-0.953952	-0.978873	-1.47858	-0.132819
CATMA2A39890	CATMA2OA39890F1	AT2G41480			peroxidase	electron transport	peroxidase activity	-1.68435	-1.62575	-3.29451	-2.1956
CATMA2A40200	CATMA2OA40200R1	AT2G41820			leucine-rich repeat transmembrane protein kinase, putative	protein amino acid phosphorylation	protein kinase activity	-1.89547	-0.84528	-1.85689	-0.385827
CATMA2A40990	CATMA2OA40990F1	AT2G42570			unknown protein	biological process unknown	protein kinase activity	-1.21571	-1.5554	-1.6084	-0.68836
CATMA2A43870	CATMA2OA43870F1	AT2G45470			FLA8 (Arabinogalactan protein 8)	regulation of transcription, DNA-dependent	molecular function unknown	-1.49137	-1.46742	-2.19514	-0.675275
CATMA2A45330	CATMA2OA45330F1	AT2G46890			unknown protein	lipid metabolic process	oxidoreductase activity, acting on the CH-CH group of donors	-0.786133	-0.963417	-1.47426	-0.881784
CATMA2B27340	CATMA2OB27340F1	AT2G28950			ATEXPA6 (ARABIDOPSIS THALIANA EXPANSIN A6)	cellulose and pectin-containing cell wall organization and biogenesis	molecular function unknown	-1.77994	-1.83493	-2.89259	-1.76503
CATMA2B36420	CATMA2OB36420R1	AT2G38120			AUX1 (AUXIN RESISTANT 1); amino acid permease/ transporter	amino acid transport	transporter activity	-0.857876	-0.714192	-2.51626	-2.34471
CATMA3A04940	CATMA3OA04940F1	AT3G05910			pectinacetylesterase, putative	biological process unknown	carboxylesterase activity	-1.45911	-1.42584	-2.0276	-1.31337
CATMA3A05990	CATMA3OA05990F1	AT3G06770			glycoside hydrolase family 28 protein / polygalacturonase (pectinase) family protein	carbohydrate metabolic process	polygalacturonase activity	-1.1362	-0.685943	-1.00985	-0.317036
CATMA3A06630	CATMA3OA06630F1	AT3G07410			AtRABA5b (Arabidopsis Rab GTPase homolog A5b); GTP binding	small GTPase mediated signal transduction	GTP binding	-0.909384	-0.642303	-2.14893	-0.554703
CATMA3A06780	CATMA3OA06780F1	AT3G07540			formin homology 2 domain-containing protein / FH2 domain-containing protein	cellular component organization and biogenesis	actin binding	-1.01116	-0.912495	-1.60934	-2.06696
CATMA3A07290	CATMA3OA07290R1	AT3G08030			unknown protein	biological process unknown	molecular function unknown	-1.37474	-2.12791	-1.5213	-0.748048
CATMA3A12650	CATMA3OA12650R1	AT3G13510			unknown protein	biological process unknown	molecular function unknown	-0.854186	-1.16716	-1.99048	-1.0938
CATMA3A13520	CATMA3OA13520F1	AT3G14240			subtilase family protein	proteolysis	subtilase activity	-0.859286	-1.48191	-3.2548	-2.5046
CATMA3A13580	CATMA3OA13580F1	AT3G14310			ATPME3 (Arabidopsis thaliana pectin methylesterase 3)	cell wall modification	enzyme inhibitor activity	-1.16988	-1.51258	-2.12589	-1.89587
CATMA3A15120	CATMA3OA15120F1	AT3G15720			glycoside hydrolase family 28 protein / polygalacturonase (pectinase) family protein	carbohydrate metabolic process	polygalacturonase activity	-0.782823	-1.23401	-3.45834	-3.15148
CATMA3A17550	CATMA3OA17550R1	AT3G18080			glycosyl hydrolase family 1 protein	carbohydrate metabolic process	catalytic activity	-1.14515	-2.19121	-0.857411	-1.03168
CATMA3A18980	CATMA3OA18980R1	AT3G19370			unknown protein	protein folding	heat shock protein binding	-1.24446	-1.01178	-1.41357	-1.04894
CATMA3A22775	CATMA3OA22775F1	AT3G22840			ELIP1 (EARLY LIGHT-INDUCABLE PROTEIN); chlorophyll binding	biological process unknown	chlorophyll binding	-1.34034	-0.960283	-3.1151	-1.64192
CATMA3A24360	CATMA3OA24360F1	AT3G24480			leucine-rich repeat family protein / extensin family protein	biological process unknown	structural constituent of cell wall	-0.814616	-1.01015	-1.80871	-0.921659
CATMA3A24616	CATMA3OA24616R1	AT3G24660			TMKL1 (TRANSMEMBRANE KINASE-LIKE 1); ATP binding / kinase/ protein serine/threonine kinase	protein amino acid phosphorylation	protein kinase activity	-0.908671	-0.785516	-1.86873	-0.839964
CATMA3A24970	CATMA3OA24970R1	AT3G25130			unknown protein	biological process unknown	molecular function unknown	-0.904537	-0.602758	-2.32484	-1.16371
CATMA3A27260	CATMA3OA27260R1	AT3G27400			pectate lyase family protein	biological process unknown	pectate lyase activity	-1.50854	-1.47514	-2.00217	-1.74356
CATMA3A27840	CATMA3OA27840R1	AT3G28050			nodulin MtN21 family protein	biological process unknown	DNA binding	-0.83721	-0.826731	-2.88664	-2.37331
CATMA3A44260	CATMA3OA44260R1	AT3G51280			male sterility MS5, putative	biological process unknown	binding	-0.903337	-1.14384	-1.73027	-0.773892
CATMA3A44680	CATMA3OA44680R1	AT3G51720			unknown protein	biological process unknown	molecular function unknown	-0.822772	-0.741787	-1.43752	-0.772324
CATMA3A47210	CATMA3OA47210F1	AT3G54260			unknown protein	biological process unknown	binding	-0.918432	-1.62749	-1.82109	-1.45514
CATMA3A54980	CATMA3OA54980F1	AT3G61820			aspartyl protease family protein	proteolysis	aspartic-type endopeptidase activity	-1.93199	-2.10587	-4.72988	-2.90139
CATMA3A56310	CATMA3OA56310F1	AT3G63120			CYCP1;1 (cyclin p1;1); cyclin-dependent protein kinase	regulation of cell cycle	cyclin-dependent protein kinase activity	-1.21179	-0.626894	-1.45535	-0.450474
CATMA4A01930	CATMA4OA01930R1	AT4G01730			zinc finger (DHHC type) family protein	biological process unknown	zinc ion binding	-0.867271	-0.778352	-1.56411	-0.538922
CATMA4A03440	CATMA4OA03440R1	AT4G03100			rac GTPase activating protein, putative	signal transduction	Rac GTPase activator activity	-0.995551	-1.09753	-2.15052	-0.731385
CATMA4A04010	CATMA4OA04010F1	AT4G03620			myosin heavy chain-related	biological process unknown	molecular function unknown	-1.8055	-0.860758	-2.38712	-1.05744
CATMA4A12530	CATMA4OA12530F1	AT4G12420			SKU5 (skewed 5); copper ion binding	biological process unknown	copper ion binding	-2.08475	-0.976567	-1.32	-0.34794
CATMA4A12870	CATMA4OA12870F1	AT4G12730			FLA2 (FLA2)	protein amino acid dephosphorylation	molecular function unknown	-1.79407	-1.40029	-1.06743	0.252596
CATMA4A13540	CATMA4OA13540F1	AT4G13370			unknown protein	biological process unknown	molecular function unknown	-0.905419	-0.633021	-0.940054	-0.387758
CATMA4A23655	CATMA4OA23655F1	AT4G21960			PRXR1 (peroxidase 42); peroxidase	electron transport	peroxidase activity	-0.846814	-1.52735	-1.21076	-0.95487
CATMA4A23690	CATMA4OA23690R1	AT4G22010			SKS4 (SKU5 Similar 4); copper ion binding / oxidoreductase	biological process unknown	copper ion binding	-2.37147	-1.86937	-2.63564	-1.31214
CATMA4A26470	CATMA4OA26470F1	AT4G24780			pectate lyase family protein	biological process unknown	lyase activity	-3.01613	-2.41962	-3.69915	-0.726968
CATMA4A29370	CATMA4OA29370F1	AT4G27730			ATOPT6 (oligopeptide transporter 6); oligopeptide transporter	biological process unknown	oligopeptide transporter activity	-0.793428	-0.968945	-1.53733	-2.52804
CATMA4A29470	CATMA4OA29470F1	AT4G27840			unknown protein	transport	molecular function unknown	-1.01272	-0.928045	-1.19247	-0.78379
CATMA4A29890	CATMA4OA29890F1	AT4G28250			ATEXPB3 (ARABIDOPSIS THALIANA EXPANSIN B3)	cellulose and pectin-containing cell wall organization and biogenesis	molecular function unknown	-1.8159	-2.64632	-3.39465	-2.5108
CATMA4A36827	CATMA4OA36827R1	AT4G35100			PIP3 (PLASMA MEMBRANE INTRINSIC PROTEIN 3); water channel	transport	transporter activity	-0.856244	-1.7789	-1.41633	-0.509405
CATMA4A39265	CATMA4OA39265R1	AT4G37750			ANT (AINTEGUMENTA); DNA binding / transcription factor	regulation of transcription, DNA-dependent	DNA binding	-1.77771	-0.658496	-1.48143	-0.288092
CATMA4A40120	CATMA4OA40120F1	AT4G38660			thaumatin, putative	response to other organism	molecular function unknown	-0.856128	-0.878978	-1.78077	-1.04457
CATMA4A40730	CATMA4OA40730R1	AT4G39320			microtubule-associated protein-related	biological process unknown	molecular function unknown	-2.57499	-2.02595	-2.87502	-0.250728
CATMA5A04380	CATMA5OA04380R1	AT5G05180			unknown protein	biological process unknown	transporter activity	-1.08509	-0.917648	-1.79555	-1.16353
CATMA5A07520	CATMA5OA07520R1	AT5G08260			SCPL35 (serine carboxypeptidase-like 35); serine carboxypeptidase	proteolysis	serine carboxypeptidase activity	-1.24596	-1.20294	-1.31148	-0.531297
CATMA5A07650	CATMA5OA07650F1	AT5G08370			ATAGAL2 (ARABIDOPSIS THALIANA ALPHA-GALACTOSIDASE 2); alpha-galactosidase	carbohydrate metabolic process	catalytic activity	-0.992301	-0.765704	-1.51621	-0.550895
CATMA5A13625	CATMA5OA13625F1	AT5G15350			plastocyanin-like domain-containing protein	electron transport	copper ion binding	-1.76635	-0.997426	-1.16532	0.585478
CATMA5A19660	CATMA5OA19660R1	AT5G21105			L-ascorbate oxidase/ copper ion binding		copper ion binding	-0.852065	-1.09713	-1.06742	-0.839725
CATMA5A21540	CATMA5OA21540R1	AT5G24010			protein kinase family protein	protein amino acid phosphorylation	protein kinase activity	-1.18609	-1.15946	-1.39959	-1.50532
CATMA5A21640	CATMA5OA21640R1	AT5G24105			AGP41	biological process unknown	molecular function unknown	-0.942301	-1.44436	-2.8872	-0.500201
CATMA5A21870	CATMA5OA21870R1	AT5G24310			ABIL3 (ABL INTERACTOR-LIKE PROTEIN 3)	biological process unknown	molecular function unknown	-1.64988	-1.26668	-2.68434	-2.12876
CATMA5A24950	CATMA5OA24950R1	AT5G27560			unknown protein	biological process unknown	molecular function unknown	-0.86581	-0.617128	-1.13498	-0.416402
CATMA5A32270	CATMA5OA32270F1	AT5G37010			unknown protein	N-terminal protein myristoylation	molecular function unknown	-1.11428	-0.810658	-1.72492	-0.825165
CATMA5A37820	CATMA5OA37820F1	AT5G42100			glycosyl hydrolase family 17 protein	carbohydrate metabolic process	catalytic activity	-0.846442	-1.81681	-1.15625	-1.13595
CATMA5A42710	CATMA5OA42710R1	AT5G46700			TRN2 (TORNADO 2)	aging	molecular function unknown	-0.971523	-1.25076	-2.49601	-2.12612
CATMA5A44430	CATMA5OA44430F1	AT5G48450			SKS3 (SKU5 Similar 3); copper ion binding	biological process unknown	copper ion binding	-1.19383	-0.813384	-1.18038	-0.717185
CATMA5A47480	CATMA5OA47480F1	AT5G51550			phosphate-responsive 1 family protein	biological process unknown	molecular function unknown	-1.82096	-2.15498	-4.12084	-1.73876
CATMA5A48280	CATMA5OA48280F1	AT5G52390			photoassimilate-responsive protein, putative	biological process unknown	molecular function unknown	-1.0544	-1.09542	-1.2754	0.0373741
CATMA5A55720	CATMA5OA55720F1	AT5G59970			histone H4	nucleosome assembly	DNA binding	-0.797797	-1.08416	-1.28307	0.241029
CATMA5A62740	CATMA5OA62740F1	AT5G67270			ATEB1C (MICROTUBULE END BINDING PROTEIN 1); microtubule binding	biological process unknown	microtubule binding	-0.944429	-0.871908	-1.54123	-0.231501
CATMA5A62810	CATMA5OA62810F1	AT5G67360			ARA12; subtilase	proteolysis	subtilase activity	-1.09113	-1.63022	-2.6203	-2.62361

## Sheet: D. Cluster D
logRatio
	-2.5		-1.5	-1			1	1.5	2.5
								SA	22Cedelf	W30MetOH	SAW30MetOH
								H2O	22C	W1MetOH	SAW1MetOH
ID	ID v6	At1v5	At2	At3	fonctionv5	Mol FoGO	BioProcGO	Rat	Rat	Rat	Rat
CATMA1A24995	CATMA1OA24995R1	AT1G26770			ATEXPA10 (ARABIDOPSIS THALIANA EXPANSIN A10)	cellulose and pectin-containing cell wall organization and biogenesis	molecular function unknown	-1.70435	-0.0396362	0.564623	1.4263
CATMA1A28670	CATMA1OA28670R1	AT1G30620			MUR4 (MURUS 4)	galactose metabolic process	catalytic activity	-0.838252	-0.0952177	1.01557	1.42806
CATMA1A28740	CATMA1OA28740R1	AT1G30690			SEC14 cytosolic factor family protein / phosphoglyceride transfer family protein	transport	transporter activity	-0.82904	-0.109505	1.09093	1.11578
CATMA1A33270	CATMA1OA33270R1	AT1G35140			PHI-1 (PHOSPHATE-INDUCED 1)	biological process unknown	molecular function unknown	-1.14428	-0.0706775	0.372812	0.977773
CATMA1A49070	CATMA1OA49070F1	AT1G60030			xanthine/uracil permease family protein	transport	transporter activity	-1.02749	0.339397	1.75574	1.17921
CATMA1A58590	CATMA1OA58590F1	AT1G69295			beta-1,3-glucanase-related	biological process unknown	molecular function unknown	-0.775573	-0.291782	-0.281201	0.881159
CATMA1A59920	CATMA1OA59920R1	AT1G70640			octicosapeptide/Phox/Bem1p (PB1) domain-containing protein	biological process unknown	molecular function unknown	-0.832789	-0.102043	0.523906	1.55215
CATMA1A65380	CATMA1OA65380F1	AT1G76160			SKS5 (SKU5 Similar 5); copper ion binding / oxidoreductase	biological process unknown	copper ion binding	-2.54629	-0.173272	1.24759	1.88085
CATMA2A01780	CATMA2OA01780F1	AT2G02860			SUT2 (sucrose transporter 3); carbohydrate transporter/ sucrose:hydrogen symporter/ sugar porter	sucrose transport	sugar:hydrogen ion symporter activity	-0.836533	0.296878	0.989832	0.981029
CATMA2A27835	CATMA2OA27835F1	AT2G29450			ATGSTU5 (Arabidopsis thaliana Glutathione S-transferase (class tau) 5); glutathione transferase	metabolic process	glutathione transferase activity	-0.935147	-0.251001	1.31957	1.6758
CATMA2A32970	CATMA2OA32970F1	AT2G34850			MEE25 (maternal effect embryo arrest 25); catalytic	galactose metabolic process	catalytic activity	-0.787781	-0.0405202	0.85172	1.14101
CATMA2A42950	CATMA2OA42950R1	AT2G44500			unknown protein	biological process unknown	molecular function unknown	-1.02814	0.100557	2.03088	2.75595
CATMA3A25490	CATMA3OA25490R1	AT3G25710			basic helix-loop-helix (bHLH) family protein	regulation of transcription	DNA binding	-1.30584	-0.108846	2.00058	3.43375
CATMA3A47730	CATMA3OA47730R1	AT3G54810			BME3/BME3-ZF (BLUE MICROPLYLAR END3); transcription factor	regulation of transcription, DNA-dependent	transcription factor activity	-1.14611	0.0069161	1.18108	1.19117
CATMA3A47740	CATMA3OA47740R1	AT3G54820			PIP2;5/PIP2D (plasma membrane intrinsic protein 2;5); water channel	transport	transporter activity	-0.96066	-0.789518	1.33623	0.873348
CATMA3A55880	CATMA3OA55880R1	AT3G62720			ATXT1; UDP-xylosyltransferase/ transferase/ transferase, transferring glycosyl groups	polysaccharide biosynthetic process	transferase activity	-1.32533	-0.209178	0.625195	1.79132
CATMA4A08890	CATMA4OA08890R1	AT4G08950			phosphate-responsive protein, putative (EXO)	biological process unknown	molecular function unknown	-1.49297	-0.139137	0.083838	0.833186
CATMA4A22385	CATMA4OA22385F1	AT4G20880			ethylene-responsive nuclear protein / ethylene-regulated nuclear protein (ERT2)	carbohydrate metabolic process	catalytic activity	-1.2456	-0.289764	0.734149	1.12866
CATMA4A28280	CATMA4ON90140F1	AT4G26690	AT4G26680		MRH5/SHV3 (morphogenesis of root hair 5); glycerophosphodiester phosphodiesterase/ kinase, pentatricopeptide (PPR) repeat-containing protein	glycerol metabolic process	glycerophosphodiester phosphodiesterase activity	-0.800321	-0.385986	0.634378	1.00798
CATMA4A31900	CATMA4OA31900F1	AT4G30290			ATXTH19 (XYLOGLUCAN ENDOTRANSGLUCOSYLASE/HYDROLASE 19); hydrolase, acting on glycosyl bonds	carbohydrate metabolic process	hydrolase activity, hydrolyzing O-glycosyl compounds	-2.09668	0.223347	2.60216	2.94908
CATMA4A39920	CATMA4OA39920F1	AT4G38400			ATEXLA2 (ARABIDOPSIS THALIANA EXPANSIN-LIKE A2)	cellulose and pectin-containing cell wall organization and biogenesis	molecular function unknown	-1.69862	-0.58	0.583444	1.12427
CATMA5A08637	CATMA5OA08637R1	AT5G09870			CESA5 (CELLULOSE SYNTHASE 5); transferase, transferring glycosyl groups	cellulose and pectin-containing cell wall biogenesis	protein binding	-1.20387	-0.108885	0.881828	0.886417
CATMA5A10540	CATMA5OA10540R1	AT5G11740			AGP15 (ARABINOGALACTAN PROTEIN 15)	transport	molecular function unknown	-1.09161	0.535224	0.049127	2.24363
CATMA5A21550	CATMA5OA21550F1	AT5G24030			C4-dicarboxylate transporter/malic acid transport family protein	biological process unknown	transporter activity	-0.915226	-0.165728	0.249547	0.916548
CATMA5A22230	CATMA5OA22230F1	AT5G24600			unknown protein	biological process unknown		-1.17451	-0.543415	-0.0194512	1.65889
CATMA5A41740	CATMA5OA41740R1	AT5G45750			AtRABA1c (Arabidopsis Rab GTPase homolog A1c); GTP binding	regulation of transcription, DNA-dependent	ATP binding	-1.47163	0.0145922	-0.314688	1.13973
