# Supplementary material for: Salicylic acid modulates levels of phosphoinositide dependent-phospholipase C substrates and products to remodel the Arabidopsis suspension cell transcriptome
Source: Front Plant Sci. 2014 Nov 11;5:608. doi: 10.3389/fpls.2014.00608 (PMC4227474; doi:10.3389/fpls.2014.00608)
Supplement: Supplementary file 4 [file Table4.XLSX]

## Sheet: Feuil1
Supplemental Table S4. List of genes in stringent clusters A, B C and D.
Column A indicates the AGI of the probe. The values are log2 of the ratio between the signal obtained in the condition indicated in "red" and that in the condition "indicated in "green".

## Sheet: Cluster A (stringent)
logRatio
	-2.5		-1.5	-1			1	1.5	2.5
	SA	U73122	W30MetOH	SAW30MetOH	22Cedelf
	H2O	U73343	W1MetOH	SAW1MetOH	22C
At1v5	Rat	Rat	Rat	Rat	Rat
AT2G04690	1.13129	0.424027	-0.890922	-1.2875	-0.43692
AT3G12120	1.5318	0.130923	-1.08685	-1.26766	-0.333336
AT4G23890	0.870223	0.402792	-0.822599	-1.06762	-0.319635
AT3G62650	1.79875	0.13882	-1.09217	-1.22792	-0.292505
AT3G04520	1.08392	0.15138	-0.849687	-0.875306	-0.252067
AT3G47800	1.22903	0.0246306	-0.811828	-1.46114	-0.232114
AT2G46450	1.09651	-0.443207	-0.898307	-1.79597	-0.188369
AT5G60400	0.796075	0.287776	-1.45549	-0.863852	-0.000538872
AT4G13040	1.2639	-0.108499	-0.942921	-1.39707	0.0152878
AT3G02770	1.52519	0.358694	-1.11981	-0.93919	0.254753
AT5G01210	1.62913	0.570127	-1.00223	-2.88523	0.53128
AT1G66200	0.771723	0.229694	-0.199854	-0.897887	-0.558283
AT3G44310	1.45373	0.343262	-0.543805	-1.54323	-0.531563
AT1G80830	0.907516	-0.105172	-0.641101	-1.38874	-0.453253
AT2G37710	1.41912	-0.401842	-0.17678	-1.64269	-0.396767
AT1G65730	1.35722	0.443506	0.242549	-1.5115	-0.394621
AT5G19220	0.798032	-0.595203	-0.313993	-1.32337	-0.317338
AT3G26510	1.34098	0.31591	-0.623927	-1.60805	-0.315221
AT3G28490	0.822907	-0.352782	-0.349218	-1.05745	-0.203452
AT2G41250	0.921409	0.2904	-0.448409	-1.16069	-0.194618
AT3G14990	2.36357	0.530027	0.75387	-1.46074	-0.182808
AT3G28480	0.955095	-0.351943	-0.457047	-1.20596	-0.165753
AT1G23840	1.1335	-0.196685	-0.0917239	-1.57693	-0.144018
AT1G23830	0.962611	-0.0743983	-0.645547	-1.59637	-0.143145
AT1G02450	3.30809	0.0987978	-0.0613643	-0.903348	-0.122149
AT3G56400	4.60237	0.251596	0.0126008	-1.00635	-0.110084
AT1G22710	0.850811	-0.46078	0.271246	-1.39762	-0.105162
AT3G14280	0.853237	-0.129021	-0.245546	-1.01862	-0.101869
AT5G01850	1.15502	0.594282	-0.139144	-0.978339	-0.0928878
AT2G28630	0.922718	0.365479	-0.183864	-2.06515	-0.0648356
AT5G54610	0.939256	-0.0359879	0.149085	-0.843483	-0.0589486
AT2G25510	2.85834	-0.178945	0.050302	-2.42016	-0.0554557
AT1G13260	0.879332	0.519255	0.0938563	-0.857594	-0.0534365
AT4G11900	1.12711	-0.262382	-0.272916	-1.42684	-0.0386379
AT5G42250	1.33109	-0.461928	-0.299917	-1.59855	-0.0372009
AT3G28510	1.2498	-0.120644	0.0960003	-1.33211	-0.0357893
AT2G46150	0.790022	-0.315178	0.0487641	-0.831397	-0.028355
AT5G42440	0.993593	0.53013	-0.707592	-1.57386	-0.0062942
AT3G10550	1.72219	0.67982	-0.34278	-1.2375	0.000849396
AT4G23610	1.06146	0.181933	0.145984	-0.837809	0.00173359
AT1G31580	5.16336	0.0681508	-0.243646	-3.35957	0.00565744
AT1G16260	1.69368	-0.302177	-0.124518	-1.44925	0.0121713
AT2G47270	0.912605	-0.428694	-0.568506	-1.19788	0.0142511
AT5G26690	2.43368	-0.000397065	-0.0652553	-0.8323	0.0173651
AT2G26170	1.06083	-0.269041	-0.183398	-1.16802	0.0178004
AT4G05490	1.86481	0.215288	-0.0765422	-1.03972	0.0244791
AT4G26100	3.00313	0.534876	0.359063	-1.27105	0.0280051
AT3G57700	1.72892	0.68108	0.0837267	-0.975765	0.0312125
AT5G53550	0.885112	-0.479318	-0.505654	-1.50246	0.0504492
AT5G45500	0.9627	0.023272	-0.0833381	-0.972464	0.0690373
AT5G22570	4.22089	-0.0320312	0.0531042	-2.76317	0.0810275
AT1G19960	3.35685	-0.120792	-0.103665	-2.12742	0.0818714
AT1G51620	1.25537	-0.376619	0.249932	-1.21569	0.0952984
AT2G23200	1.12568	-0.409751	-0.461029	-1.86579	0.12507
AT1G52780	0.905832	-0.0843853	-0.375856	-1.55071	0.127703
AT3G03990	0.966442	0.490466	0.509875	-1.01448	0.139275
AT5G36930	1.06527	-0.0539278	-0.619529	-1.16576	0.139361
AT2G35470	0.79545	0.338616	-0.697414	-1.15085	0.150025
AT5G53110	1.35324	0.228899	0.448604	-1.48622	0.162707
AT1G66920	0.805894	0.534444	0.29963	-1.51162	0.170426
AT3G28540	2.47629	0.0708505	-0.259413	-2.57005	0.201142
AT5G05460	1.73386	-0.483593	-0.0335479	-1.45958	0.210023
AT5G48540	2.19126	-0.699005	-0.434927	-3.01149	0.210325
AT1G34750	2.09732	-0.22872	-0.388822	-1.50924	0.216962
AT4G39780	0.818218	0.0351718	0.255846	-1.17291	0.23307
AT1G67820	1.55122	0.477531	0.351321	-1.05612	0.246656
AT3G47160	0.831332	0.332396	-0.597658	-0.968944	0.257463
AT2G44370	3.11774	0.237357	-0.1676	-2.22113	0.271753
AT1G10340	1.46111	0.683833	-0.150183	-1.96425	0.293461
AT3G28570	0.965023	0.208837	0.247737	-1.55308	0.296323
AT4G13510	1.08653	0.149603	-0.767551	-1.24898	0.352022
AT3G14230	0.832676	0.104247	-0.298368	-1.13679	0.374154
AT3G54960	0.783979	0.00396178	-0.280398	-1.65944	0.405693
AT3G58780	0.855873	0.306957	-0.630688	-0.980001	0.442123
AT1G69880	2.42428	0.0244188	0.276732	-0.924113	0.790336
AT3G16990	1.66712	0.117064	-0.291985	-1.09666	1.13609
AT1G56330	1.1022	-0.0028089	-0.608877	-0.837929	1.19105
AT2G29650	0.954398	0.53781	-0.313482	-0.958783	1.36375
AT3G51000	1.28802	0.539729	-0.190022	-1.01372	1.43473
AT1G53280	1.26474	0.0071074	-0.278618	-1.69543	1.47793
AT1G21750	1.0028	0.129061	-0.359364	-1.4645	1.59686
AT1G04980	1.4665	0.705144	-0.689367	-2.00512	1.86965
AT2G32920	1.04306	0.595476	-0.0559976	-0.845268	2.24947
AT1G56220	0.874621	1.6634	-1.4328	-0.845006	-0.438726
AT3G04210	3.08549	1.4715	-1.04124	-3.93134	-0.126186
AT2G22330	1.67973	1.50274	-1.00397	-2.53304	-0.080948
AT3G10300	1.90284	0.812044	-1.90884	-2.8574	-0.0786818
AT1G05300	1.29384	0.751263	-1.08479	-2.70515	0.719568
AT4G36670	1.83295	1.18086	-0.0499166	-1.91774	-0.293382
AT2G15890	1.45534	1.40946	-0.71733	-1.35732	-0.223703
AT5G40670	1.20582	1.26043	-0.583475	-1.1977	-0.141436
AT1G65800	1.33452	0.959741	-0.423156	-1.37448	-0.114629
AT1G12780	0.954163	1.23467	-0.0912989	-0.86331	-0.0465897
AT3G50480	1.25892	0.866155	0.286553	-1.30146	0.0248764
AT5G46050	1.31716	1.01583	0.439807	-1.82134	0.0714308
AT1G23390	2.10092	1.83521	-0.477168	-2.08883	0.075444
AT1G19530	1.27754	0.861753	-0.748192	-1.2616	0.105841
AT3G46280	1.80681	1.57065	0.214429	-1.05241	0.145335
AT2G38860	0.815593	1.44839	-0.0588485	-1.09791	0.159139
AT5G61590	1.63444	1.23102	-0.57466	-1.10688	0.189455
AT1G69490	1.58928	1.36241	0.113062	-1.50488	0.447378
AT4G15530	1.70856	1.71865	0.711292	-0.997424	0.588918
AT1G78920	1.27496	0.781309	0.398611	-0.955169	2.03447
AT5G35080	1.48732	0.953234	0.01682	-1.07618	2.34064
AT1G09080	1.34377	4.3472	0.149338	-1.37664	2.69261

## Sheet: Cluster B (stringent)
logRatio
	-2.5		-1.5	-1			1	1.5	2.5
	SA	U73122	W30MetOH	SAW30MetOH	22Cedelf
	H2O	U73343	W1MetOH	SAW1MetOH	22C
At1v5	Rat	Rat	Rat	Rat	Rat
AT5G39050	2.17492	1.4006	2.41581	0.775393	0.584847
AT4G16760	1.3801	1.05098	1.59623	0.411014	0.588091
AT3G19580	0.901693	2.11073	1.20489	0.519044	0.613048
AT2G01650	0.846513	1.01729	1.43009	-0.0419408	0.638936
AT2G02800	0.898877	0.784964	0.912355	0.629134	0.726984
AT3G51130	0.775509	1.54507	1.60305	0.643289	0.754065
AT2G30140	1.75903	1.56275	2.42235	0.346847	0.954621
AT1G17960	0.968058	1.70747	1.29338	-0.185287	1.08409
AT2G39200	2.30616	1.53057	2.95085	-0.000287967	1.12258
AT5G17330	1.36606	1.93578	2.79409	0.706606	1.48779
AT2G46500	0.898245	1.16627	2.72597	0.792942	1.71275
AT5G54860	1.10162	2.19975	1.0681	0.386114	1.90324
AT5G22800	0.928533	2.27036	2.53931	0.378794	2.05708
AT3G17000	1.37688	1.38479	0.836702	-0.49754	2.06044
AT5G24590	0.826511	1.43323	1.75735	0.670251	2.06427
AT5G47120	2.55171	2.24424	2.0682	0.0955654	2.36422
AT5G42050	1.55716	1.76894	2.15865	-0.32319	2.54961
AT3G51980	1.90859	2.46162	0.817743	0.188988	2.73815
AT1G42990	2.28525	2.45943	2.25224	0.388709	3.23318
AT3G08970	2.53887	3.53993	2.38795	0.770893	3.966
AT1G18830	3.79758	4.12685	2.30644	-0.383864	3.9779
AT5G49450	2.24412	3.24957	2.96281	1.88177	0.582413
AT4G39670	1.24853	2.4098	4.33023	3.65997	0.707849
AT1G76600	1.14958	1.4313	1.94138	2.28769	0.789659
AT4G01030	0.870549	1.05853	2.45503	1.78178	0.833833
AT3G10985	1.06934	2.67256	1.81709	1.71356	0.842546
AT3G06420	1.29066	2.32371	2.43553	2.54026	0.865388
AT1G76070	1.12646	0.75974	2.62675	2.17846	0.909403
AT2G23810	1.20388	2.54761	2.77527	2.22841	0.934699
AT3G50970	1.84438	3.30356	4.30877	2.27493	1.04398
AT3G44190	0.990251	1.9355	1.66775	1.9547	1.29496
AT5G06320	1.18939	2.18548	2.10364	0.979933	1.5326
AT2G18193	1.24107	1.56564	3.4445	1.79157	1.91518
AT2G03760	1.56903	2.7628	5.12025	3.40542	2.25256
AT5G24810	0.956122	3.00637	1.75974	1.2017	2.29317
AT3G49530	1.11929	2.03921	2.0479	1.38996	2.42702
AT3G22370	0.860538	0.956109	2.71882	1.3281	2.43453
AT3G28210	0.909489	1.54696	3.61641	4.15708	3.13486
AT1G56580	3.9595	2.41677	4.06089	0.920054	4.41219

## Sheet: Cluster C (stringent)
logRatio
	-2.5		-1.5	-1			1	1.5	2.5
	SA	U73122	W30MetOH	SAW30MetOH	22Cedelf
	H2O	U73343	W1MetOH	SAW1MetOH	22C
At1v5	Rat	Rat	Rat	Rat	Rat
AT4G28250	-1.8159	-1.31877	-3.39465	-2.5108	-2.64632
AT3G18080	-1.14515	-1.42558	-0.857411	-1.03168	-2.19121
AT5G51550	-1.82096	-2.40662	-4.12084	-1.73876	-2.15498
AT3G61820	-1.93199	-1.9044	-4.72988	-2.90139	-2.10587
AT2G01610	-1.1454	-1.54537	-2.81949	-1.02058	-1.88515
AT4G22010	-2.37147	-2.57179	-2.63564	-1.31214	-1.86937
AT2G28950	-1.77994	-2.49622	-2.89259	-1.76503	-1.83493
AT2G05920	-1.64316	-1.24253	-1.54296	-1.60077	-1.82947
AT5G42100	-0.846442	-1.58061	-1.15625	-1.13595	-1.81681
AT1G04680	-2.12032	-1.67316	-2.65896	-1.46344	-1.76776
AT1G73220	-1.73816	-1.07455	-3.16416	-2.36947	-1.75137
AT1G29980	-1.99651	-1.09574	-2.25112	-1.29629	-1.66661
AT1G55360	-1.3646	-1.77976	-3.24924	-3.44951	-1.65954
AT5G67360	-1.09113	-1.02432	-2.6203	-2.62361	-1.63022
AT3G54260	-0.918432	-1.32893	-1.82109	-1.45514	-1.62749
AT2G41480	-1.68435	-0.818586	-3.29451	-2.1956	-1.62575
AT1G47670	-1.45367	-1.86049	-3.16316	-1.72223	-1.61569
AT2G36570	-1.66674	-2.05545	-2.55134	-1.05887	-1.61536
AT1G28400	-0.790289	-0.862101	-2.12551	-2.43812	-1.51903
AT1G71380	-1.47764	-1.82329	-2.79168	-2.112	-1.51781
AT1G68560	-1.41127	-1.45972	-2.303	-1.77837	-1.51628
AT3G14310	-1.16988	-1.51738	-2.12589	-1.89587	-1.51258
AT1G75500	-1.32846	-2.35708	-1.85595	-0.936802	-1.49298
AT3G14240	-0.859286	-2.16856	-3.2548	-2.5046	-1.48191
AT3G27400	-1.50854	-1.65877	-2.00217	-1.74356	-1.47514
AT3G05910	-1.45911	-1.25879	-2.0276	-1.31337	-1.42584
AT2G01820	-0.990095	-0.751214	-1.26172	-1.28444	-1.30204
AT1G03820	-1.31618	-2.2848	-2.57528	-1.69413	-1.29495
AT5G24310	-1.64988	-1.18071	-2.68434	-2.12876	-1.26668
AT5G46700	-0.971523	-0.863649	-2.49601	-2.12612	-1.25076
AT3G15720	-0.782823	-1.69344	-3.45834	-3.15148	-1.23401
AT1G73640	-1.33596	-1.10432	-2.17222	-0.909654	-1.1924
AT3G13510	-0.854186	-1.65183	-1.99048	-1.0938	-1.16716
AT5G24010	-1.18609	-1.6284	-1.39959	-1.50532	-1.15946
AT1G44110	-1.16016	-1.06288	-1.94095	-0.834055	-1.05755
AT3G19370	-1.24446	-1.39553	-1.41357	-1.04894	-1.01178
AT3G24480	-0.814616	-0.983763	-1.80871	-0.921659	-1.01015
AT4G27730	-0.793428	-1.1246	-1.53733	-2.52804	-0.968945
AT2G46890	-0.786133	-1.87315	-1.47426	-0.881784	-0.963417
AT2G36870	-1.42795	-2.00613	-2.50719	-1.12608	-0.961077
AT1G70280	-0.950733	-0.846928	-2.00694	-1.79023	-0.958053
AT5G05180	-1.08509	-1.91102	-1.79555	-1.16353	-0.917648
AT3G07540	-1.01116	-1.20779	-1.60934	-2.06696	-0.912495
AT2G34080	-1.26518	-1.97153	-2.91691	-1.88356	-0.884287
AT4G38660	-0.856128	-1.52367	-1.78077	-1.04457	-0.878978
AT4G03620	-1.8055	-1.62021	-2.38712	-1.05744	-0.860758
AT3G28050	-0.83721	-1.31229	-2.88664	-2.37331	-0.826731
AT1G51630	-1.26138	-1.28189	-1.81425	-1.22701	-0.807389
AT3G24660	-0.908671	-1.54987	-1.86873	-0.839964	-0.785516
AT2G38120	-0.857876	-1.42641	-2.51626	-2.34471	-0.714192
AT1G54680	-0.783497	-0.825391	-2.30052	-0.954006	-0.664904
AT1G78630	-0.808644	-0.788774	-2.57798	-1.58588	-0.618642
AT3G25130	-0.904537	-1.11298	-2.32484	-1.16371	-0.602758
AT4G24780	-3.01613	-1.19466	-3.69915	-0.726968	-2.41962
AT1G28290	-1.07339	-1.11522	-2.10745	-0.790043	-2.35947
AT3G08030	-1.37474	-1.14246	-1.5213	-0.748048	-2.12791
AT4G39320	-2.57499	-2.29378	-2.87502	-0.250728	-2.02595
AT4G35100	-0.856244	-1.0837	-1.41633	-0.509405	-1.7789
AT2G42570	-1.21571	-0.874958	-1.6084	-0.68836	-1.5554
AT2G45470	-1.49137	-1.52915	-2.19514	-0.675275	-1.46742
AT5G24105	-0.942301	-1.58066	-2.8872	-0.500201	-1.44436
AT4G12730	-1.79407	-1.27309	-1.06743	0.252596	-1.40029
AT1G64390	-2.08168	-2.15927	-1.68626	-0.257938	-1.36902
AT1G18250	-0.833596	-1.66608	-2.61149	-0.582557	-1.35264
AT1G53830	-1.12392	-1.5625	-1.02371	-0.61175	-1.25923
AT5G08260	-1.24596	-1.25088	-1.31148	-0.531297	-1.20294
AT2G17230	-1.7741	-1.47203	-2.08312	-0.423133	-1.19802
AT1G52190	-2.1037	-2.90402	-2.13463	-0.0396939	-1.16283
AT1G70710	-1.04429	-2.15582	-1.67446	-0.519776	-1.14764
AT3G51280	-0.903337	-1.95144	-1.73027	-0.773892	-1.14384
AT4G03100	-0.995551	-1.84621	-2.15052	-0.731385	-1.09753
AT5G59970	-0.797797	-1.84355	-1.28307	0.241029	-1.08416
AT2G01630	-1.1252	-1.73431	-1.55738	-0.615201	-0.988401
AT1G08560	-0.958319	-2.01998	-1.5696	-0.309002	-0.979067
AT4G12420	-2.08475	-2.39098	-1.32	-0.34794	-0.976567
AT5G67270	-0.944429	-0.939931	-1.54123	-0.231501	-0.871908
AT2G28790	-1.75862	-2.15702	-2.2985	-0.39162	-0.865395
AT2G41820	-1.89547	-1.58122	-1.85689	-0.385827	-0.84528
AT5G48450	-1.19383	-1.60239	-1.18038	-0.717185	-0.813384
AT5G37010	-1.11428	-1.77977	-1.72492	-0.825165	-0.810658
AT2G29550	-1.40022	-1.13345	-1.40566	-0.620176	-0.797638
AT2G24150	-0.899663	-1.41903	-1.14116	-0.582021	-0.792918
AT1G52470	-1.24852	-2.14011	-1.19111	0.0774385	-0.782934
AT4G01730	-0.867271	-1.80978	-1.56411	-0.538922	-0.778352
AT3G51720	-0.822772	-1.43334	-1.43752	-0.772324	-0.741787
AT2G26760	-0.769066	-1.78752	-1.22404	-0.53464	-0.740648
AT2G34510	-1.26295	-1.99499	-1.58792	-0.710721	-0.723265
AT2G26180	-0.777369	-1.07345	-1.33265	-0.212494	-0.720308
AT2G33400	-0.951026	-1.6719	-1.63722	-0.175093	-0.7139
AT1G02690	-0.801187	-1.1697	-0.910466	-0.178683	-0.689063
AT1G41830	-1.47381	-1.61841	-0.907265	0.0648132	-0.688891
AT3G06770	-1.1362	-2.20728	-1.00985	-0.317036	-0.685943
AT4G37750	-1.77771	-2.05025	-1.48143	-0.288092	-0.658496
AT3G07410	-0.909384	-1.15191	-2.14893	-0.554703	-0.642303
AT4G13370	-0.905419	-1.78057	-0.940054	-0.387758	-0.633021
AT1G19300	-0.907979	-1.09949	-1.56511	-0.48287	-0.612608
AT2G34680	-1.00909	-1.08107	-1.59975	-0.174963	-0.596601

## Sheet: Cluster D (stringent)
logRatio
	-2.5		-1.5	-1			1	1.5	2.5
	SA	U73122	W30MetOH	SAW30MetOH	22Cedelf
	H2O	U73343	W1MetOH	SAW1MetOH	22C
At1v5	Rat	Rat	Rat	Rat	Rat
AT4G38400	-1.69862	-1.23978	0.583444	1.12427	-0.58
AT5G24600	-1.17451	-1.01473	-0.0194512	1.65889	-0.543415
AT5G24030	-0.915226	-1.69087	0.249547	0.916548	-0.165728
AT1G26770	-1.70435	-1.1939	0.564623	1.4263	-0.0396362
AT3G54820	-0.96066	-1.38185	1.33623	0.873348	-0.789518
AT1G30690	-0.82904	-1.24269	1.09093	1.11578	-0.109505
AT5G09870	-1.20387	-0.758847	0.881828	0.886417	-0.108885
AT3G25710	-1.30584	-0.779382	2.00058	3.43375	-0.108846
AT4G08950	-1.49297	-0.553636	0.083838	0.833186	-0.139137
AT1G69295	-0.775573	-0.268442	-0.281201	0.881159	-0.291782
AT1G35140	-1.14428	0.580378	0.372812	0.977773	-0.0706775
AT4G26690	-0.800321	0.0259715	0.634378	1.00798	-0.385986
AT4G20880	-1.2456	0.0157868	0.734149	1.12866	-0.289764
AT5G45750	-1.47163	0.450237	-0.314688	1.13973	0.0145922
AT3G62720	-1.32533	0.34371	0.625195	1.79132	-0.209178
AT5G11740	-1.09161	0.375082	0.049127	2.24363	0.535224
AT2G29450	-0.935147	0.287499	1.31957	1.6758	-0.251001
AT1G76160	-2.54629	-0.384866	1.24759	1.88085	-0.173272
AT1G30620	-0.838252	0.434102	1.01557	1.42806	-0.0952177
AT2G34850	-0.787781	0.305496	0.85172	1.14101	-0.0405202
AT3G54810	-1.14611	-0.559935	1.18108	1.19117	0.0069161
AT4G30290	-2.09668	0.618044	2.60216	2.94908	0.223347
AT2G02860	-0.836533	0.239361	0.989832	0.981029	0.296878
AT1G60030	-1.02749	0.588902	1.75574	1.17921	0.339397
