# Supplementary material for: Salicylic acid modulates levels of phosphoinositide dependent-phospholipase C substrates and products to remodel the Arabidopsis suspension cell transcriptome
Source: Front Plant Sci. 2014 Nov 11;5:608. doi: 10.3389/fpls.2014.00608 (PMC4227474; doi:10.3389/fpls.2014.00608)
Supplement: Supplementary file 5 [file Table5.XLSX]

## Sheet: Feuil1
Supplemental Table S5. List of genes in loose clusters A, B C and D.
Column A indicates the AGI of the probe. The values are log2 of the ratio between the signal obtained in the condition indicated in "red" and that in the condition "indicated in "green".

## Sheet: Cluster A (loose)
logRatio
	-2.5		-1.5	-1			1	1.5	2.5
	SA	U73122	22Cedelf	W30MetOH	SAW30MetOH
1.5	H2O	U73343	22C	W1MetOH	SAW1MetOH
At1v5	Rat	Rat	Rat	Rat	Rat
AT3G43800	1.14634	-0.800988	-0.201256	-1.35934	-2.34239
AT2G26440	1.46185	-2.01411	-0.309683	-0.889914	-2.38802
AT1G23850	0.909938	-0.763514	0.0464679	-0.534614	-1.57001
AT1G52290	0.983591	-1.42621	-0.0119841	-0.387967	-0.946796
AT5G55170	2.04809	-1.01375	-0.00577752	-0.253617	-1.33758
AT5G03350	5.30615	-0.850174	0.0656174	-0.0838716	-3.48358
AT4G37220	1.05237	-0.993226	-0.486327	-0.00168387	-0.926965
AT2G31660	1.11158	-0.851425	0.112984	0.152335	-1.01364
AT1G77210	1.06405	-1.03457	-0.297854	0.386927	-1.22239
AT5G60400	0.796075	0.287776	-0.000538872	-1.45549	-0.863852
AT3G02770	1.52519	0.358694	0.254753	-1.11981	-0.93919
AT3G62650	1.79875	0.13882	-0.292505	-1.09217	-1.22792
AT3G12120	1.5318	0.130923	-0.333336	-1.08685	-1.26766
AT5G01210	1.62913	0.570127	0.53128	-1.00223	-2.88523
AT4G13040	1.2639	-0.108499	0.0152878	-0.942921	-1.39707
AT2G46450	1.09651	-0.443207	-0.188369	-0.898307	-1.79597
AT2G04690	1.13129	0.424027	-0.43692	-0.890922	-1.2875
AT3G04520	1.08392	0.15138	-0.252067	-0.849687	-0.875306
AT4G23890	0.870223	0.402792	-0.319635	-0.822599	-1.06762
AT3G47800	1.22903	0.0246306	-0.232114	-0.811828	-1.46114
AT4G13510	1.08653	0.149603	0.352022	-0.767551	-1.24898
AT5G42440	0.993593	0.53013	-0.0062942	-0.707592	-1.57386
AT2G35470	0.79545	0.338616	0.150025	-0.697414	-1.15085
AT1G04980	1.4665	0.705144	1.86965	-0.689367	-2.00512
AT1G23830	0.962611	-0.0743983	-0.143145	-0.645547	-1.59637
AT1G80830	0.907516	-0.105172	-0.453253	-0.641101	-1.38874
AT3G58780	0.855873	0.306957	0.442123	-0.630688	-0.980001
AT3G26510	1.34098	0.31591	-0.315221	-0.623927	-1.60805
AT5G36930	1.06527	-0.0539278	0.139361	-0.619529	-1.16576
AT1G56330	1.1022	-0.0028089	1.19105	-0.608877	-0.837929
AT3G47160	0.831332	0.332396	0.257463	-0.597658	-0.968944
AT2G47270	0.912605	-0.428694	0.0142511	-0.568506	-1.19788
AT3G44310	1.45373	0.343262	-0.531563	-0.543805	-1.54323
AT5G53550	0.885112	-0.479318	0.0504492	-0.505654	-1.50246
AT2G23200	1.12568	-0.409751	0.12507	-0.461029	-1.86579
AT3G28480	0.955095	-0.351943	-0.165753	-0.457047	-1.20596
AT2G41250	0.921409	0.2904	-0.194618	-0.448409	-1.16069
AT5G48540	2.19126	-0.699005	0.210325	-0.434927	-3.01149
AT1G34750	2.09732	-0.22872	0.216962	-0.388822	-1.50924
AT1G52780	0.905832	-0.0843853	0.127703	-0.375856	-1.55071
AT1G21750	1.0028	0.129061	1.59686	-0.359364	-1.4645
AT3G28490	0.822907	-0.352782	-0.203452	-0.349218	-1.05745
AT3G10550	1.72219	0.67982	0.000849396	-0.34278	-1.2375
AT5G19220	0.798032	-0.595203	-0.317338	-0.313993	-1.32337
AT2G29650	0.954398	0.53781	1.36375	-0.313482	-0.958783
AT5G42250	1.33109	-0.461928	-0.0372009	-0.299917	-1.59855
AT3G14230	0.832676	0.104247	0.374154	-0.298368	-1.13679
AT3G16990	1.66712	0.117064	1.13609	-0.291985	-1.09666
AT3G54960	0.783979	0.00396178	0.405693	-0.280398	-1.65944
AT1G53280	1.26474	0.0071074	1.47793	-0.278618	-1.69543
AT4G11900	1.12711	-0.262382	-0.0386379	-0.272916	-1.42684
AT3G28540	2.47629	0.0708505	0.201142	-0.259413	-2.57005
AT3G14280	0.853237	-0.129021	-0.101869	-0.245546	-1.01862
AT1G31580	5.16336	0.0681508	0.00565744	-0.243646	-3.35957
AT1G66200	0.771723	0.229694	-0.558283	-0.199854	-0.897887
AT3G51000	1.28802	0.539729	1.43473	-0.190022	-1.01372
AT2G28630	0.922718	0.365479	-0.0648356	-0.183864	-2.06515
AT2G26170	1.06083	-0.269041	0.0178004	-0.183398	-1.16802
AT2G37710	1.41912	-0.401842	-0.396767	-0.17678	-1.64269
AT2G44370	3.11774	0.237357	0.271753	-0.1676	-2.22113
AT1G10340	1.46111	0.683833	0.293461	-0.150183	-1.96425
AT5G01850	1.15502	0.594282	-0.0928878	-0.139144	-0.978339
AT1G16260	1.69368	-0.302177	0.0121713	-0.124518	-1.44925
AT1G19960	3.35685	-0.120792	0.0818714	-0.103665	-2.12742
AT1G23840	1.1335	-0.196685	-0.144018	-0.0917239	-1.57693
AT5G45500	0.9627	0.023272	0.0690373	-0.0833381	-0.972464
AT4G05490	1.86481	0.215288	0.0244791	-0.0765422	-1.03972
AT5G26690	2.43368	-0.000397065	0.0173651	-0.0652553	-0.8323
AT1G02450	3.30809	0.0987978	-0.122149	-0.0613643	-0.903348
AT2G32920	1.04306	0.595476	2.24947	-0.0559976	-0.845268
AT5G05460	1.73386	-0.483593	0.210023	-0.0335479	-1.45958
AT3G56400	4.60237	0.251596	-0.110084	0.0126008	-1.00635
AT2G46150	0.790022	-0.315178	-0.028355	0.0487641	-0.831397
AT2G25510	2.85834	-0.178945	-0.0554557	0.050302	-2.42016
AT5G22570	4.22089	-0.0320312	0.0810275	0.0531042	-2.76317
AT3G57700	1.72892	0.68108	0.0312125	0.0837267	-0.975765
AT1G13260	0.879332	0.519255	-0.0534365	0.0938563	-0.857594
AT3G28510	1.2498	-0.120644	-0.0357893	0.0960003	-1.33211
AT4G23610	1.06146	0.181933	0.00173359	0.145984	-0.837809
AT5G54610	0.939256	-0.0359879	-0.0589486	0.149085	-0.843483
AT1G65730	1.35722	0.443506	-0.394621	0.242549	-1.5115
AT3G28570	0.965023	0.208837	0.296323	0.247737	-1.55308
AT1G51620	1.25537	-0.376619	0.0952984	0.249932	-1.21569
AT4G39780	0.818218	0.0351718	0.23307	0.255846	-1.17291
AT1G22710	0.850811	-0.46078	-0.105162	0.271246	-1.39762
AT1G69880	2.42428	0.0244188	0.790336	0.276732	-0.924113
AT1G66920	0.805894	0.534444	0.170426	0.29963	-1.51162
AT1G67820	1.55122	0.477531	0.246656	0.351321	-1.05612
AT4G26100	3.00313	0.534876	0.0280051	0.359063	-1.27105
AT5G53110	1.35324	0.228899	0.162707	0.448604	-1.48622
AT3G03990	0.966442	0.490466	0.139275	0.509875	-1.01448
AT3G14990	2.36357	0.530027	-0.182808	0.75387	-1.46074
AT3G10300	1.90284	0.812044	-0.0786818	-1.90884	-2.8574
AT1G56220	0.874621	1.6634	-0.438726	-1.4328	-0.845006
AT1G05300	1.29384	0.751263	0.719568	-1.08479	-2.70515
AT3G04210	3.08549	1.4715	-0.126186	-1.04124	-3.93134
AT2G22330	1.67973	1.50274	-0.080948	-1.00397	-2.53304
AT1G19530	1.27754	0.861753	0.105841	-0.748192	-1.2616
AT2G15890	1.45534	1.40946	-0.223703	-0.71733	-1.35732
AT5G40670	1.20582	1.26043	-0.141436	-0.583475	-1.1977
AT5G61590	1.63444	1.23102	0.189455	-0.57466	-1.10688
AT1G23390	2.10092	1.83521	0.075444	-0.477168	-2.08883
AT1G65800	1.33452	0.959741	-0.114629	-0.423156	-1.37448
AT1G12780	0.954163	1.23467	-0.0465897	-0.0912989	-0.86331
AT2G38860	0.815593	1.44839	0.159139	-0.0588485	-1.09791
AT4G36670	1.83295	1.18086	-0.293382	-0.0499166	-1.91774
AT5G35080	1.48732	0.953234	2.34064	0.01682	-1.07618
AT1G69490	1.58928	1.36241	0.447378	0.113062	-1.50488
AT1G09080	1.34377	4.3472	2.69261	0.149338	-1.37664
AT3G46280	1.80681	1.57065	0.145335	0.214429	-1.05241
AT3G50480	1.25892	0.866155	0.0248764	0.286553	-1.30146
AT1G78920	1.27496	0.781309	2.03447	0.398611	-0.955169
AT5G46050	1.31716	1.01583	0.0714308	0.439807	-1.82134
AT4G15530	1.70856	1.71865	0.588918	0.711292	-0.997424
AT1G51402	0.828691	0.0721235	-0.748803	-2.0307	-0.997413
AT3G47070	0.779384	-0.625902	-0.621124	-2.01795	-1.28518
AT1G19610	1.40121	0.217471	-0.625777	-1.49564	-1.20642
AT1G64770	0.923919	-0.725448	-0.690039	-1.07673	-1.39837
AT4G28490	2.34534	-0.495923	-0.647264	-1.01777	-2.92795
AT3G18830	1.25454	0.513106	-0.815689	-0.936266	-2.37952
AT4G31500	1.29601	1.38277	-0.65012	-0.120944	-2.74006

## Sheet: Cluster B (loose)
logRatio
	-2.5		-1.5	-1			1	1.5	2.5
	SA	U73122	22Cedelf	W30MetOH	SAW30MetOH
	H2O	U73343	22C	W1MetOH	SAW1MetOH
At1v5	Rat	Rat	Rat	Rat	Rat
AT3G17000	1.37688	1.38479	2.06044	0.836702	-0.49754
AT1G18830	3.79758	4.12685	3.9779	2.30644	-0.383864
AT5G42050	1.55716	1.76894	2.54961	2.15865	-0.32319
AT1G17960	0.968058	1.70747	1.08409	1.29338	-0.185287
AT2G01650	0.846513	1.01729	0.638936	1.43009	-0.0419408
AT2G39200	2.30616	1.53057	1.12258	2.95085	-0.000287967
AT5G47120	2.55171	2.24424	2.36422	2.0682	0.0955654
AT3G51980	1.90859	2.46162	2.73815	0.817743	0.188988
AT2G30140	1.75903	1.56275	0.954621	2.42235	0.346847
AT5G22800	0.928533	2.27036	2.05708	2.53931	0.378794
AT5G54860	1.10162	2.19975	1.90324	1.0681	0.386114
AT1G42990	2.28525	2.45943	3.23318	2.25224	0.388709
AT4G16760	1.3801	1.05098	0.588091	1.59623	0.411014
AT3G19580	0.901693	2.11073	0.613048	1.20489	0.519044
AT2G02800	0.898877	0.784964	0.726984	0.912355	0.629134
AT3G51130	0.775509	1.54507	0.754065	1.60305	0.643289
AT5G24590	0.826511	1.43323	2.06427	1.75735	0.670251
AT5G17330	1.36606	1.93578	1.48779	2.79409	0.706606
AT3G08970	2.53887	3.53993	3.966	2.38795	0.770893
AT5G39050	2.17492	1.4006	0.584847	2.41581	0.775393
AT2G46500	0.898245	1.16627	1.71275	2.72597	0.792942
AT1G56580	3.9595	2.41677	4.41219	4.06089	0.920054
AT5G06320	1.18939	2.18548	1.5326	2.10364	0.979933
AT5G24810	0.956122	3.00637	2.29317	1.75974	1.2017
AT3G22370	0.860538	0.956109	2.43453	2.71882	1.3281
AT3G49530	1.11929	2.03921	2.42702	2.0479	1.38996
AT3G10985	1.06934	2.67256	0.842546	1.81709	1.71356
AT4G01030	0.870549	1.05853	0.833833	2.45503	1.78178
AT2G18193	1.24107	1.56564	1.91518	3.4445	1.79157
AT2G04795	0.931411	1.10714	$	0.819089	1.83838
AT5G49450	2.24412	3.24957	0.582413	2.96281	1.88177
AT3G44190	0.990251	1.9355	1.29496	1.66775	1.9547
AT1G76070	1.12646	0.75974	0.909403	2.62675	2.17846
AT2G23810	1.20388	2.54761	0.934699	2.77527	2.22841
AT3G50970	1.84438	3.30356	1.04398	4.30877	2.27493
AT1G76600	1.14958	1.4313	0.789659	1.94138	2.28769
AT3G06420	1.29066	2.32371	0.865388	2.43553	2.54026
AT2G03760	1.56903	2.7628	2.25256	5.12025	3.40542
AT4G39670	1.24853	2.4098	0.707849	4.33023	3.65997
AT3G28210	0.909489	1.54696	3.13486	3.61641	4.15708
AT1G15740	0.949615	0.911009	0.169811	0.831402	-0.621338
AT4G32870	3.65617	1.34095	-0.0582148	1.55305	-0.604333
AT3G50950	2.1001	1.35296	0.386331	1.59119	-0.585363
AT2G42360	1.31815	1.38609	0.276573	1.15289	-0.582501
AT2G24180	1.02428	0.784079	-0.14161	1.33476	-0.472951
AT4G23700	2.04276	1.47492	0.00600185	2.48274	-0.197411
AT1G72680	2.31899	0.910572	0.0710571	1.51794	-0.0755033
AT1G58360	1.48413	1.65229	-0.101143	2.91395	0.0345832
AT1G03770	0.830702	1.21738	0.19904	1.30758	0.140016
AT4G38540	1.46855	1.54483	0.375555	1.66581	0.192055
AT3G15450	2.20777	3.29056	0.114772	0.949523	0.205663
AT3G04070	1.37364	1.46524	0.35043	1.70062	0.21372
AT4G25170	0.8893	1.14928	0.2993	1.14135	0.277502
AT1G06570	0.942594	1.0345	0.273854	1.99696	0.288027
AT2G30490	0.812798	0.979974	0.0035763	2.80591	0.308704
AT3G53780	0.995991	0.960811	0.523302	1.11055	0.338005
AT1G21400	1.66866	0.918125	-0.0767404	1.39754	0.435871
AT5G54080	1.39094	0.964164	0.49888	1.59306	0.437463
AT5G58350	1.20543	0.995922	0.111943	1.98928	0.473014
AT2G02710	0.938963	1.25602	-0.0586167	0.896364	0.496536
AT5G55970	1.00473	0.950245	0.491903	1.08324	0.549183
AT1G56660	1.53057	1.50289	0.550069	1.06738	0.592223
AT2G27310	0.807782	1.26693	0.464076	0.859528	0.697864
AT1G45145	2.07173	0.815453	0.491138	1.18005	0.724401
AT1G53560	1.26322	1.40173	-0.150139	0.993059	0.734742
AT1G33110	0.895286	0.900105	0.0907654	1.37063	0.789297
AT2G40000	0.93784	1.72214	0.258085	2.3492	0.814101
AT5G43580	0.997444	1.25493	-0.137409	1.32733	0.821211
AT3G15500	1.41572	1.93323	0.355984	1.30575	0.90122
AT1G76590	1.45945	1.82983	0.324903	1.49757	0.914515
AT4G13180	1.99639	1.06781	-0.574307	1.24811	0.957764
AT4G17900	1.19898	1.7881	0.447811	1.61476	1.02089
AT1G68440	0.972176	1.80064	0.325621	1.74676	1.06806
AT5G45110	2.56768	1.6813	0.377523	1.34852	1.14286
AT4G04620	1.285	0.865448	0.49357	1.05389	1.16616
AT3G10815	0.84885	1.60788	0.507948	1.68224	1.26779
AT5G54170	0.999807	0.848147	0.346689	2.86983	1.27254
AT2G45550	1.63405	2.15402	0.202564	3.73365	1.27902
AT4G36040	1.56557	1.30468	0.179158	1.41962	1.32364
AT1G52890	1.24009	2.16334	0.414727	3.19704	1.33593
AT1G08050	1.65654	1.22049	0.538131	2.71454	1.34749
AT1G15380	1.64923	2.48501	-0.140306	1.78142	1.38692
AT2G30250	1.08478	0.991829	0.298259	2.41955	1.44573
AT3G48180	0.991295	0.976487	-0.305449	0.955865	1.45957
AT3G17110	1.02705	1.37203	0.523784	1.41651	1.48769
AT2G45570	2.44923	1.88494	0.338108	4.37072	1.49998
AT2G41380	1.67877	1.51577	0.109948	2.23952	1.57556
AT5G61820	1.51371	1.07902	-0.298551	3.32423	1.73178
AT3G04060	0.970687	1.97446	0.369913	1.93466	1.83083
AT2G37750	1.47391	1.11333	0.0463584	2.05859	1.8634
AT3G60140	1.87583	3.83016	0.0574504	2.79923	1.97919
AT2G47730	2.57085	1.15886	0.0436806	3.50382	2.3437
AT5G07440	1.6223	0.981171	0.236804	4.57293	2.54596
AT1G03850	3.38561	2.18205	0.171105	1.49415	2.55098
AT2G29420	1.09047	1.54682	-0.194191	2.02492	2.60856
AT4G11890	1.05019	1.08485	0.114226	3.55617	2.65412
AT4G01070	1.19921	1.27564	-0.0760181	1.97216	2.81227
AT5G13080	1.39915	3.98567	0.259736	2.47343	3.16477
AT2G15490	1.70389	1.88625	0.163134	4.05898	3.61697
AT3G50260	0.782235	3.03112	0.230018	3.00031	3.88268
AT2G26690	0.800884	0.779836	-0.733854	1.13172	0.0325743
AT1G37130	1.06977	-0.214798	0.84655	2.54025	0.0858008
AT5G47130	2.54433	-0.204798	2.11475	2.23651	0.154173
AT4G10090	1.29829	-0.189244	2.08546	2.30601	2.8069
AT5G54206	0.914882	-0.0660897	1.13964	3.69388	3.09571
AT4G27290	0.895733	-0.0457722	1.43093	4.4932	4.22347
AT5G64090	0.85118	0.145204	1.06204	3.48278	2.66999
AT3G29034	2.31285	0.175526	1.00315	1.33285	1.03191
AT3G48090	1.2372	0.274415	1.09668	1.87755	-0.541941
AT5G66360	1.20405	0.326553	1.64004	1.26984	-0.109761
AT4G02520	1.77301	0.412493	2.03349	1.0953	-0.103775
AT4G31850	1.16291	0.586766	0.598899	1.10891	0.704588
AT5G63790	1.56276	0.64371	0.641831	2.60212	2.15025

## Sheet: Cluster C (loose)
logRatio
	-2.5		-1.5	-1			1	1.5	2.5
	SA	U73122	22Cedelf	W30MetOH	SAW30MetOH
	H2O	U73343	22C	W1MetOH	SAW1MetOH
At1v5	Rat	Rat	Rat	Rat	Rat
AT1G55360	-1.3646	-1.77976	-1.65954	-3.24924	-3.44951
AT3G15720	-0.782823	-1.69344	-1.23401	-3.45834	-3.15148
AT3G61820	-1.93199	-1.9044	-2.10587	-4.72988	-2.90139
AT5G67360	-1.09113	-1.02432	-1.63022	-2.6203	-2.62361
AT4G27730	-0.793428	-1.1246	-0.968945	-1.53733	-2.52804
AT4G28250	-1.8159	-1.31877	-2.64632	-3.39465	-2.5108
AT3G14240	-0.859286	-2.16856	-1.48191	-3.2548	-2.5046
AT1G28400	-0.790289	-0.862101	-1.51903	-2.12551	-2.43812
AT3G28050	-0.83721	-1.31229	-0.826731	-2.88664	-2.37331
AT1G73220	-1.73816	-1.07455	-1.75137	-3.16416	-2.36947
AT2G38120	-0.857876	-1.42641	-0.714192	-2.51626	-2.34471
AT2G41480	-1.68435	-0.818586	-1.62575	-3.29451	-2.1956
AT5G24310	-1.64988	-1.18071	-1.26668	-2.68434	-2.12876
AT5G46700	-0.971523	-0.863649	-1.25076	-2.49601	-2.12612
AT1G71380	-1.47764	-1.82329	-1.51781	-2.79168	-2.112
AT3G07540	-1.01116	-1.20779	-0.912495	-1.60934	-2.06696
AT3G14310	-1.16988	-1.51738	-1.51258	-2.12589	-1.89587
AT2G34080	-1.26518	-1.97153	-0.884287	-2.91691	-1.88356
AT1G70280	-0.950733	-0.846928	-0.958053	-2.00694	-1.79023
AT1G68560	-1.41127	-1.45972	-1.51628	-2.303	-1.77837
AT2G28950	-1.77994	-2.49622	-1.83493	-2.89259	-1.76503
AT3G27400	-1.50854	-1.65877	-1.47514	-2.00217	-1.74356
AT5G51550	-1.82096	-2.40662	-2.15498	-4.12084	-1.73876
AT1G47670	-1.45367	-1.86049	-1.61569	-3.16316	-1.72223
AT1G03820	-1.31618	-2.2848	-1.29495	-2.57528	-1.69413
AT4G34950	-2.00924	-1.14107	-0.490281	-2.41323	-1.63034
AT2G05920	-1.64316	-1.24253	-1.82947	-1.54296	-1.60077
AT1G78630	-0.808644	-0.788774	-0.618642	-2.57798	-1.58588
AT5G24010	-1.18609	-1.6284	-1.15946	-1.39959	-1.50532
AT3G51670	-1.21914	-0.966436	0.0704933	-0.9707	-1.46353
AT1G04680	-2.12032	-1.67316	-1.76776	-2.65896	-1.46344
AT3G54260	-0.918432	-1.32893	-1.62749	-1.82109	-1.45514
AT3G48610	-0.929897	-1.48509	-0.283657	-2.20121	-1.38112
AT5G24820	-0.927114	-2.40938	-0.117633	-1.93721	-1.38058
AT3G05910	-1.45911	-1.25879	-1.42584	-2.0276	-1.31337
AT4G22010	-2.37147	-2.57179	-1.86937	-2.63564	-1.31214
AT1G29980	-1.99651	-1.09574	-1.66661	-2.25112	-1.29629
AT5G50420	-1.02057	-1.17695	-0.252179	-1.60908	-1.28586
AT2G01820	-0.990095	-0.751214	-1.30204	-1.26172	-1.28444
AT1G51630	-1.26138	-1.28189	-0.807389	-1.81425	-1.22701
AT3G25130	-0.904537	-1.11298	-0.602758	-2.32484	-1.16371
AT5G05180	-1.08509	-1.91102	-0.917648	-1.79555	-1.16353
AT3G18000	-0.882261	-1.03508	-0.188365	-1.43262	-1.1458
AT5G05830	-0.819502	-1.07756	-0.160957	-1.53631	-1.13686
AT5G42100	-0.846442	-1.58061	-1.81681	-1.15625	-1.13595
AT2G36870	-1.42795	-2.00613	-0.961077	-2.50719	-1.12608
AT3G13510	-0.854186	-1.65183	-1.16716	-1.99048	-1.0938
AT2G36570	-1.66674	-2.05545	-1.61536	-2.55134	-1.05887
AT4G03620	-1.8055	-1.62021	-0.860758	-2.38712	-1.05744
AT3G19370	-1.24446	-1.39553	-1.01178	-1.41357	-1.04894
AT4G38660	-0.856128	-1.52367	-0.878978	-1.78077	-1.04457
AT3G18080	-1.14515	-1.42558	-2.19121	-0.857411	-1.03168
AT2G01610	-1.1454	-1.54537	-1.88515	-2.81949	-1.02058
AT5G57130	-0.910251	-0.918326	-0.366147	-1.71472	-0.989843
AT2G42320	-1.38057	-1.11624	-0.503068	-1.77763	-0.973557
AT1G54680	-0.783497	-0.825391	-0.664904	-2.30052	-0.954006
AT3G52500	-1.09576	-1.46421	-0.495084	-1.73686	-0.94069
AT1G75500	-1.32846	-2.35708	-1.49298	-1.85595	-0.936802
AT3G24480	-0.814616	-0.983763	-1.01015	-1.80871	-0.921659
AT1G73640	-1.33596	-1.10432	-1.1924	-2.17222	-0.909654
AT5G65310	-0.905677	-1.61134	-0.323378	-1.52722	-0.894385
AT2G46890	-0.786133	-1.87315	-0.963417	-1.47426	-0.881784
AT3G24660	-0.908671	-1.54987	-0.785516	-1.86873	-0.839964
AT1G44110	-1.16016	-1.06288	-1.05755	-1.94095	-0.834055
AT5G37010	-1.11428	-1.77977	-0.810658	-1.72492	-0.825165
AT3G51950	-0.814128	-2.13114	-0.375224	-1.29567	-0.812345
AT1G66430	-0.792705	-1.60339	-0.543958	-1.82044	-0.806703
AT1G28290	-1.07339	-1.11522	-2.35947	-2.10745	-0.790043
AT3G51280	-0.903337	-1.95144	-1.14384	-1.73027	-0.773892
AT3G51720	-0.822772	-1.43334	-0.741787	-1.43752	-0.772324
AT3G08030	-1.37474	-1.14246	-2.12791	-1.5213	-0.748048
AT4G03100	-0.995551	-1.84621	-1.09753	-2.15052	-0.731385
AT4G24780	-3.01613	-1.19466	-2.41962	-3.69915	-0.726968
AT2G21050	-1.17758	-1.69203	-0.484764	-1.7293	-0.724226
AT5G48450	-1.19383	-1.60239	-0.813384	-1.18038	-0.717185
AT2G01760	-1.13513	-1.39592	-0.423361	-1.59015	-0.715167
AT2G34510	-1.26295	-1.99499	-0.723265	-1.58792	-0.710721
AT2G42570	-1.21571	-0.874958	-1.5554	-1.6084	-0.68836
AT5G42720	-0.930713	-0.824515	-0.512112	-1.80936	-0.684
AT2G45470	-1.49137	-1.52915	-1.46742	-2.19514	-0.675275
AT2G26650	-0.902721	-1.26283	-0.401616	-1.25506	-0.670902
AT2G21050	-1.63297	-1.67933	-0.415717	-2.36272	-0.654439
AT2G29550	-1.40022	-1.13345	-0.797638	-1.40566	-0.620176
AT1G29950	-0.90721	-1.38244	-0.36704	-0.904213	-0.618319
AT2G01630	-1.1252	-1.73431	-0.988401	-1.55738	-0.615201
AT1G53830	-1.12392	-1.5625	-1.25923	-1.02371	-0.61175
AT3G06450	-0.828904	-1.11403	-0.576457	-0.958494	-0.609814
AT1G18250	-0.833596	-1.66608	-1.35264	-2.61149	-0.582557
AT2G24150	-0.899663	-1.41903	-0.792918	-1.14116	-0.582021
AT2G19780	-0.788344	-1.81784	-0.327298	-1.10163	-0.573518
AT1G62330	-0.949955	-0.878285	-0.152348	-1.41112	-0.57175
AT3G07410	-0.909384	-1.15191	-0.642303	-2.14893	-0.554703
AT4G01730	-0.867271	-1.80978	-0.778352	-1.56411	-0.538922
AT2G26760	-0.769066	-1.78752	-0.740648	-1.22404	-0.53464
AT5G08260	-1.24596	-1.25088	-1.20294	-1.31148	-0.531297
AT1G55490	-0.786926	-1.46054	-0.373134	-0.966356	-0.52271
AT1G70710	-1.04429	-2.15582	-1.14764	-1.67446	-0.519776
AT4G35100	-0.856244	-1.0837	-1.7789	-1.41633	-0.509405
AT5G24105	-0.942301	-1.58066	-1.44436	-2.8872	-0.500201
AT2G32990	-0.912542	-2.22326	-0.412138	-0.918678	-0.492153
AT1G19300	-0.907979	-1.09949	-0.612608	-1.56511	-0.48287
AT5G62940	-1.02415	-1.12051	-0.269309	-1.1321	-0.454071
AT2G17230	-1.7741	-1.47203	-1.19802	-2.08312	-0.423133
AT1G07880	-0.982787	-1.47317	-0.497848	-1.41467	-0.414795
AT5G20540	-0.991386	-1.24239	-0.156729	-0.873217	-0.4034
AT1G54660	-0.784028	-1.98806	-0.501235	-1.21494	-0.397105
AT2G28790	-1.75862	-2.15702	-0.865395	-2.2985	-0.39162
AT4G13370	-0.905419	-1.78057	-0.633021	-0.940054	-0.387758
AT2G41820	-1.89547	-1.58122	-0.84528	-1.85689	-0.385827
AT5G57100	-0.818334	-1.47357	-0.490125	-1.11883	-0.379025
AT1G49870	-0.7917	-2.13935	-0.356193	-1.47038	-0.367392
AT2G26710	-0.768178	-1.7798	-0.521877	-1.10031	-0.365864
AT4G25630	-1.14116	-1.44296	-0.275339	-0.919899	-0.357435
AT4G12420	-2.08475	-2.39098	-0.976567	-1.32	-0.34794
AT5G40150	-1.38906	-2.13837	-0.548186	-1.73368	-0.326451
AT1G17480	-0.819226	-2.10343	-0.254924	-1.45747	-0.318769
AT3G06770	-1.1362	-2.20728	-0.685943	-1.00985	-0.317036
AT1G08560	-0.958319	-2.01998	-0.979067	-1.5696	-0.309002
AT4G37750	-1.77771	-2.05025	-0.658496	-1.48143	-0.288092
AT4G32800	-1.18999	-1.65984	-0.389128	-1.50778	-0.28084
AT4G11450	-1.10665	-0.857683	-0.0619534	-1.27359	-0.266435
AT1G64390	-2.08168	-2.15927	-1.36902	-1.68626	-0.257938
AT4G39320	-2.57499	-2.29378	-2.02595	-2.87502	-0.250728
AT3G49670	-0.801792	-1.77191	-0.338683	-0.956787	-0.24654
AT5G67270	-0.944429	-0.939931	-0.871908	-1.54123	-0.231501
AT1G72610	-1.04263	-2.1567	-0.492097	-1.41303	-0.22134
AT3G28420	-0.844989	-0.999171	-0.536333	-1.67887	-0.216303
AT2G26180	-0.777369	-1.07345	-0.720308	-1.33265	-0.212494
AT5G44670	-0.868665	-1.57342	-0.30268	-1.15625	-0.189245
AT1G02690	-0.801187	-1.1697	-0.689063	-0.910466	-0.178683
AT2G33400	-0.951026	-1.6719	-0.7139	-1.63722	-0.175093
AT2G34680	-1.00909	-1.08107	-0.596601	-1.59975	-0.174963
AT3G10440	-1.14754	-0.878003	0.0848598	-1.17224	-0.135879
AT3G09540	-1.16941	-1.01929	-0.18519	-1.39551	-0.0618641
AT5G13290	-1.05918	-1.38094	-0.146626	-0.942664	-0.0545465
AT1G35780	-0.941374	-0.895134	0.0726298	-0.855575	-0.0416674
AT1G52190	-2.1037	-2.90402	-1.16283	-2.13463	-0.0396939
AT5G53830	-1.0614	-0.936135	-0.395231	-0.994927	-0.00634361
AT1G41830	-1.47381	-1.61841	-0.688891	-0.907265	0.0648132
AT1G52470	-1.24852	-2.14011	-0.782934	-1.19111	0.0774385
AT2G47860	-0.851306	-1.77341	-0.230431	-1.21652	0.15842
AT5G59970	-0.797797	-1.84355	-1.08416	-1.28307	0.241029
AT4G12730	-1.79407	-1.27309	-1.40029	-1.06743	0.252596
AT4G21960	-0.846814	-0.536082	-1.52735	-1.21076	-0.95487		C
AT5G21105	-0.852065	-0.724201	-1.09713	-1.06742	-0.839725
AT2G16660	-1.41183	-0.134167	-1.00077	-1.5856	-1.22555
AT3G22840	-1.34034	-0.6504	-0.960283	-3.1151	-1.64192
AT1G73010	-0.824039	-0.407442	-0.909037	-0.903456	-1.09436
AT1G23080	-1.14803	-0.442888	-0.745962	-1.86007	-1.89202
AT1G32500	-0.831912	-0.46882	-0.60039	-1.22489	-1.13173
AT5G52390	-1.0544	-0.731802	-1.09542	-1.2754	0.0373741
AT1G62790	-0.796625	-0.723451	-1.02976	-1.24952	-0.00927687
AT5G15350	-1.76635	-0.672595	-0.997426	-1.16532	0.585478
AT2G39420	-0.953952	-0.367687	-0.978873	-1.47858	-0.132819
AT4G27840	-1.01272	0.29504	-0.928045	-1.19247	-0.78379
AT1G05710	-1.23957	-0.419439	-0.806271	-1.13416	0.460571
AT5G08370	-0.992301	-0.11052	-0.765704	-1.51621	-0.550895
AT1G69580	-1.23078	-0.738515	-0.741616	-1.98279	-0.766189
AT1G15080	-1.03801	-0.704004	-0.710811	-1.8762	-0.578364
AT2G31335	-0.816778	-0.0666558	-0.66245	-1.25659	-0.531622
AT3G63120	-1.21179	-0.682442	-0.626894	-1.45535	-0.450474
AT5G27560	-0.86581	-0.706706	-0.617128	-1.13498	-0.416402
AT2G30780	-1.73022	-0.166204	-0.607543	-1.22874	-0.00392775
AT1G78100	-0.998236	-0.731177	-0.599828	-1.12131	-0.564558

## Sheet: Cluster D (loose)
logRatio
	-2.5		-1.5	-1			1	1.5	2.5
	SA	U73122	22Cedelf	W30MetOH	SAW30MetOH
	H2O	U73343	22C	W1MetOH	SAW1MetOH
At1v5	Rat	Rat	Rat	Rat	Rat
AT4G38400	-1.69862	-1.23978	-0.58	0.583444	1.12427
AT5G24600	-1.17451	-1.01473	-0.543415	-0.0194512	1.65889
AT5G24030	-0.915226	-1.69087	-0.165728	0.249547	0.916548
AT1G26770	-1.70435	-1.1939	-0.0396362	0.564623	1.4263
AT5G09870	-1.20387	-0.758847	-0.108885	0.881828	0.886417
AT1G30690	-0.82904	-1.24269	-0.109505	1.09093	1.11578
AT3G54820	-0.96066	-1.38185	-0.789518	1.33623	0.873348
AT3G25710	-1.30584	-0.779382	-0.108846	2.00058	3.43375
AT4G08950	-1.49297	-0.553636	-0.139137	0.083838	0.833186
AT1G69295	-0.775573	-0.268442	-0.291782	-0.281201	0.881159
AT1G35140	-1.14428	0.580378	-0.0706775	0.372812	0.977773
AT4G26690	-0.800321	0.0259715	-0.385986	0.634378	1.00798
AT4G20880	-1.2456	0.0157868	-0.289764	0.734149	1.12866
AT5G45750	-1.47163	0.450237	0.0145922	-0.314688	1.13973
AT3G62720	-1.32533	0.34371	-0.209178	0.625195	1.79132
AT5G11740	-1.09161	0.375082	0.535224	0.049127	2.24363
AT2G02860	-0.836533	0.239361	0.296878	0.989832	0.981029
AT2G34850	-0.787781	0.305496	-0.0405202	0.85172	1.14101
AT1G60030	-1.02749	0.588902	0.339397	1.75574	1.17921
AT3G54810	-1.14611	-0.559935	0.0069161	1.18108	1.19117
AT3G28180	-1.01972	-0.181684	0.590887	1.77037	1.33648
AT1G30620	-0.838252	0.434102	-0.0952177	1.01557	1.42806
AT2G29450	-0.935147	0.287499	-0.251001	1.31957	1.6758
AT1G76160	-2.54629	-0.384866	-0.173272	1.24759	1.88085
AT4G30290	-2.09668	0.618044	0.223347	2.60216	2.94908
AT1G70640	-0.832789	1.03109	-0.102043	0.523906	1.55215		D
AT2G44500	-1.02814	0.879797	0.100557	2.03088	2.75595
